# Supplementary material for: Construction of an economical xylose-utilizing Saccharomyces cerevisiae and its ethanol fermentation
Source: FEMS Yeast Res. 2024 Jan 24;24:foae001. doi: 10.1093/femsyr/foae001 (PMC10855017; doi:10.1093/femsyr/foae001)
Supplement: foae001_Supplemental_Files [file foae001_supplemental_files.zip]

Archive with 2 entries (2 files):
- Table S5. Clustering analysis of different stages strains-v2.csv
- Supplimental files-v2.docx
