# Supplementary material for: Construction of an economical xylose-utilizing Saccharomyces cerevisiae and its ethanol fermentation
Source: FEMS Yeast Res. 2024 Jan 24;24:foae001. doi: 10.1093/femsyr/foae001 (PMC10855017; doi:10.1093/femsyr/foae001)
Supplement: foae001_Supplemental_Files [file foae001_supplemental_files.zip › Table S5. Clustering analysis of different stages strains-v2.csv]

	gene	ABX0401	ABX0601	ABX0805	ABX0918	ABX0928_0630	cluster	membership
1	ADE16	0.075902859	-1.112672461	-0.905220916	0.811135539	1.130854978	1	0.238637891
2	ADH6	-1.145224696	0.728466432	-1.029409511	0.561200447	0.884967327	1	0.22648669
3	ADY3	-0.596302607	-0.832796558	0.788876253	-0.710326476	1.350549388	1	0.355153977
4	ADY4	-0.711537948	-0.349738991	-0.068868749	-0.602839577	1.732985265	1	0.780087196
5	AFG3	0.499982334	-0.710176337	-0.348915547	-0.938563329	1.497672879	1	0.386327938
6	AFR1	0.706856993	0.086380875	-1.693126968	0.117294275	0.782594825	1	0.192681155
7	AGP3	-0.360654318	-0.347621475	0.518470202	-1.220821975	1.410627565	1	0.349310873
8	AHC1	-0.096067301	-0.918720956	-0.62010387	-0.026875538	1.661767665	1	0.566251933
9	AIM17	-0.72036714	1.129428684	-1.139343269	-0.200855272	0.931136996	1	0.22906566
10	AIM19	0.665772009	-0.96488594	-0.627876187	-0.485677979	1.412668096	1	0.339640222
11	ALA1	0.65917005	-1.186055874	0.492987163	-0.961609663	0.995508324	1	0.181785177
12	ALB1	-0.295646001	-1.016804828	0.465307593	-0.649592954	1.49673619	1	0.471547202
13	ALD3	-0.20473115	-0.54523812	-0.553990964	-0.466889494	1.770849728	1	0.743755947
14	ALG11	0.465784773	-1.305313017	-0.352824993	-0.192449996	1.384803233	1	0.338339271
15	AMD1	-0.039562231	-0.202270205	-0.619713406	-0.834601781	1.696147622	1	0.559936271
16	ANP1	-0.31595992	-1.163216652	-0.274861646	0.193929659	1.560108558	1	0.475006911
17	ANY1	-0.683020762	-0.67686843	0.102240579	-0.437486767	1.695135381	1	0.76979181
18	APA2	-0.340773697	-0.389518959	0.716112216	-1.261616015	1.275796455	1	0.273617607
19	APC9	-0.803428599	-0.996280573	0.648419277	-0.223962999	1.375252894	1	0.354433077
20	APD1	-0.151516055	-0.663777133	-0.759310089	-0.140115002	1.714718279	1	0.613623187
21	APE3	0.862029031	-0.558747025	-1.394491749	0.095754271	0.995455471	1	0.216331097
22	APE4	-0.46968039	-0.961339139	-0.416875241	0.226063123	1.621831647	1	0.536916172
23	API2	-0.346937981	-1.045044893	-0.18298863	-0.082503544	1.657475048	1	0.631601276
24	AQR1	-0.668606895	-0.468262149	-0.206930918	-0.420797554	1.764597516	1	0.842350072
25	AQY3	-0.222054436	-0.551676786	-0.041594025	-0.879240026	1.694565273	1	0.686037703
26	ARB1	-0.856515489	-0.005290496	-0.304265039	-0.533637044	1.699708069	1	0.634571668
27	ARG81	0.56362364	-1.349040425	-0.459108363	-0.040012449	1.284537597	1	0.289222711
28	ARG82	-0.166332699	-0.265984687	-0.083289377	-1.113641713	1.629248476	1	0.522994112
29	ARP7	-0.33609596	-1.118978166	-0.082514577	-0.081508302	1.619097005	1	0.581251036
30	ASG1	-1.05365482	-0.63803788	-0.335008814	0.615400531	1.411300983	1	0.352485658
31	ASK1	-0.553526231	-0.736271814	-0.121220574	-0.329220444	1.740239064	1	0.831823612
32	AST1	-0.432861119	0.708168607	-0.708477133	-0.948612727	1.381782371	1	0.30875569
33	ATG14	0.876589387	-1.280610806	-0.550791675	-0.167737436	1.12255053	1	0.231207571
34	ATG20	0.602463472	-1.302805465	-0.456019271	-0.150927186	1.307288451	1	0.298055231
35	ATG22	0.954949199	-1.074638545	-0.259791693	-0.757288881	1.13676992	1	0.221662637
36	ATG29	0.089156288	0.075809538	-0.878483066	-0.859797616	1.573314855	1	0.411057915
37	ATG39	1.030080937	-0.964017338	-0.172630476	-0.940226578	1.046793455	1	0.190751103
38	ATG40	0.089042204	-0.277137273	0.007376277	-1.305864506	1.486583298	1	0.360509188
39	ATO3	0.380303858	-1.030272578	-0.586726227	-0.299517584	1.536212532	1	0.431001426
40	ATP22	0.37506515	-1.021998646	0.151427166	-0.90748522	1.40299155	1	0.350323178
41	AUR1	0.003311523	0.026210355	-0.276406514	-1.271624971	1.518509606	1	0.364784692
42	AVO2	-1.402926548	-0.085901771	0.154297493	-0.077759423	1.412290248	1	0.392890262
43	AVT3	0.658367049	-1.085431356	0.3666253	-1.030947555	1.091386562	1	0.205610006
44	BAP2	-0.395753529	-0.630396192	-0.618664059	-0.102398058	1.747211838	1	0.697255788
45	BCD1	-0.11344672	-1.046599278	0.213985618	-0.622062232	1.568122612	1	0.538669742
46	BCP1	-0.430361507	-0.426638657	0.629055352	-1.153126322	1.381071134	1	0.343836587
47	BCS1	0.227748321	-0.373575412	-0.460000483	-1.003504626	1.609332201	1	0.46702082
48	BDF2	-1.206089309	-0.116245413	-0.414511211	0.21585146	1.520994473	1	0.443204916
49	BMT6	-0.640075449	0.092144538	-0.519752783	-0.636990253	1.704673947	1	0.594193705
50	BRP1	0.559687131	-0.983692534	-0.047488605	-0.90567554	1.377169547	1	0.32390351
51	BUD20	-0.793235515	0.011625965	-0.202389795	-0.700802337	1.684801683	1	0.617429203
52	BUD21	-0.615692617	-0.604310662	0.029166259	-0.532817758	1.723654777	1	0.81650538
53	BUD27	0.395086076	-0.901131415	-0.180023154	-0.832575348	1.518643842	1	0.42388373
54	BUR2	-0.571588856	-0.108201525	-0.440276325	-0.631700815	1.751767521	1	0.697434516
55	BUR6	-0.423789885	-0.831930733	0.775642217	-0.858012461	1.338090862	1	0.341737472
56	BXI1	0.114338671	-0.074071078	-0.204493971	-1.318982312	1.48320869	1	0.340154187
57	BYE1	0.479865765	-1.354529098	0.175028115	-0.561116035	1.260751254	1	0.280388336
58	CAK1	-0.423665505	-0.986861566	0.547974546	-0.611397525	1.473950051	1	0.452875005
59	CAR2	-0.198906408	-0.653080599	-1.039881059	0.370179326	1.52168874	1	0.407891753
60	CAX4	-0.958497096	-0.158391564	-0.212166477	-0.366973047	1.696028183	1	0.661180999
61	CBF1	0.191227893	-1.299829916	0.352569661	-0.587327346	1.343359708	1	0.329616097
62	CBF2	-1.121958801	-0.429610807	1.00834272	-0.562754652	1.105981539	1	0.248957657
63	CBP1	-0.767395215	-0.532446558	-0.22203426	-0.218922357	1.74079839	1	0.783400858
64	CBP2	0.291603374	-0.73782435	0.303810027	-1.207102338	1.349513288	1	0.303541879
65	CBP4	0.785098274	-0.438362304	-0.460437008	-1.162369106	1.276070144	1	0.252199372
66	CCA1	0.331536322	-0.977265824	0.515050952	-1.08818126	1.21885981	1	0.253745553
67	CCC2	0.303076041	-0.459379409	-0.196332278	-1.1646507	1.517286346	1	0.39145206
68	CCP1	0.573651241	-0.5001607	-0.849375572	-0.707120468	1.483005499	1	0.363939178
69	CDC27	0.295581512	-0.876767101	0.610494304	-1.191679893	1.162371178	1	0.22801814
70	CDC55	-0.035046995	-0.756236263	-0.5848954	-0.345797014	1.721975673	1	0.653175878
71	CDC8	-0.661168482	-0.628656263	0.664029557	-0.812025177	1.437820365	1	0.420074548
72	CDD1	-0.206634257	-0.664006524	-0.026952294	-0.798767996	1.696361071	1	0.708349469
73	CDH1	-0.362914791	-1.292064107	0.34032371	-0.123340017	1.437995205	1	0.388977353
74	CDS1	0.661611855	-1.367625447	-0.570904212	0.113730766	1.163187038	1	0.246818523
75	CFT2	0.631560921	-0.841611317	-1.186996196	0.19454332	1.202503272	1	0.264490297
76	CHS5	0.587520606	-1.278558697	-0.676498543	0.123688549	1.243848086	1	0.274159963
77	CIN10	0.79465035	-0.752826647	-0.456843521	-0.912078438	1.327098256	1	0.285122985
78	CIP1	-0.819779926	0.571650335	-0.467878919	-0.765813344	1.481821854	1	0.381443522
79	CMK1	-0.503973007	-0.757128759	-0.83707268	0.681046074	1.417128372	1	0.348381723
80	CNM1	-0.544657356	-0.626365924	0.28039989	-0.745441215	1.636064605	1	0.656348051
81	COA1	-1.259300462	-0.651331478	0.489727957	0.101924212	1.31897977	1	0.318237107
82	COA3	-0.026220599	-0.131368584	-0.045656679	-1.305380232	1.508626094	1	0.370004226
83	COA4	-0.915193378	-0.444286252	-0.444286252	0.14661648	1.657149402	1	0.578544207
84	COA6	-0.634555935	-0.694212662	0.778195733	-0.810589645	1.361162508	1	0.361752364
85	COQ1	0.347039363	-0.537490297	-1.479483602	0.896022389	0.773912146	1	0.185667283
86	COQ5	0.295953071	0.040949057	-1.123097041	-0.688645759	1.474840672	1	0.353277791
87	COQ6	-0.252215463	-0.659962135	-1.155829883	0.918749339	1.149258141	1	0.251072326
88	COQ9	-0.213353122	-0.828062996	0.095689735	-0.712977523	1.658703906	1	0.670855608
89	COS7	-1.08975855	1.193294538	-0.90702035	0.053177286	0.750307077	1	0.207991055
90	COX11	-0.192359891	-0.330954595	-0.358434579	-0.850684734	1.732433798	1	0.673408208
91	COX17	-0.393044549	0.396612618	-0.27284407	-1.20280653	1.472082531	1	0.337806268
92	COX18	-0.270695301	-0.62526295	-0.396683806	-0.481276087	1.773918144	1	0.80761326
93	COX19	-0.511359734	0.084652259	-0.570784206	-0.707084948	1.704576629	1	0.580962718
94	COX20	-0.385787878	-0.764347622	-0.38266914	-0.219944404	1.752749045	1	0.778967792
95	COX23	-0.749846068	0.062678265	0.016051751	-0.93100154	1.602117593	1	0.512295151
96	COX5B	-1.286090915	0.505020504	-0.733724739	0.307247443	1.207547708	1	0.296724835
97	CRF1	-0.115621876	-0.52764186	-0.265447325	-0.815464432	1.724175492	1	0.69452366
98	CRP1	-0.640423482	-0.247850419	-0.590578391	-0.281882585	1.760734877	1	0.706099054
99	CSL4	-0.851733025	-0.558592073	0.663859839	-0.685826074	1.432291332	1	0.419893535
100	CSN9	0.014505647	-0.964625534	1.048033005	-1.040450507	0.942537389	1	0.175495076
101	CSR2	-0.524079251	-0.404333983	-0.624497984	-0.215030803	1.767942021	1	0.72292805
102	CTF19	-0.547276426	-0.829851358	0.020170796	-0.343960316	1.700917304	1	0.773204623
103	CTT1	0.620530652	-0.84756376	-1.142323479	0.112792937	1.25656365	1	0.280249931
104	CUS1	-0.540250428	-0.832478144	0.946105774	-0.793910019	1.220532818	1	0.280920887
105	CUZ1	-1.265723536	-0.311808852	0.129416896	-0.061897469	1.510012961	1	0.465276204
106	CWC21	-0.317776174	-1.084478761	0.147366212	-0.350777102	1.605665826	1	0.596286572
107	CWC23	-0.441418869	-0.920198226	0.506721234	-0.653337601	1.508233462	1	0.490223955
108	CWC25	-0.301567232	-0.592047433	-0.128979122	-0.717330878	1.739924665	1	0.790484712
109	CWC27	-0.714005362	-0.697192049	0.373956105	-0.559883325	1.59712463	1	0.609783043
110	CWP1	0.374171196	-0.914661396	-1.210608649	0.764545924	0.986552925	1	0.213806349
111	CYC3	-0.226287341	-1.338642405	-0.151137046	0.28290492	1.433161872	1	0.361974114
112	CYC8	-1.077149396	-0.514680678	-0.392594445	0.516947994	1.467476525	1	0.393240246
113	CYM1	-0.164105445	0.478861452	-1.229467403	-0.494963196	1.409674591	1	0.334739394
114	CYS4	-0.420404339	-0.156737705	-0.039603307	-1.034560243	1.651305594	1	0.568128248
115	DAK2	-0.643746381	0.657886569	-0.602878784	-0.849310391	1.438048987	1	0.345310465
116	DBP1	-0.081039967	-0.759896505	-0.414595775	-0.480367342	1.73589959	1	0.715624907
117	DBP2	-0.618369753	-0.396688111	-0.293619222	-0.467652385	1.776329471	1	0.83380906
118	DBP6	-0.661558385	-0.865426377	-0.346980622	0.252472282	1.621493103	1	0.542712508
119	DBP7	-0.348280165	-0.881049163	-0.014820433	-0.456878162	1.701027924	1	0.760444673
120	DCS2	0.88418358	-0.738224962	-0.550556329	-0.867346267	1.271943979	1	0.262873569
121	DED1	-1.20442534	0.947495333	-0.315797191	-0.546665845	1.119393042	1	0.261293692
122	DFG16	0.114795945	-0.971384864	0.957231939	-1.080339919	0.979696899	1	0.182003664
123	DHH1	-1.150839421	0.658399858	-1.034077738	0.825040318	0.701476984	1	0.196312252
124	DIP2	0.280913634	-1.266330763	0.559924919	-0.765378684	1.190870893	1	0.253338563
125	DON1	-0.00460539	-0.98011073	-0.369547659	-0.319307041	1.67357082	1	0.619173939
126	DOT6	-0.5209208	0.067136337	-0.219298634	-0.97676	1.649843097	1	0.535238364
127	DPC29	-0.12094293	-0.092810979	-0.817147582	-0.663033411	1.693934903	1	0.540803402
128	DRS1	-0.361302688	-0.322071269	0.04222048	-1.013291509	1.654444987	1	0.599424985
129	DSF1	-1.026454558	-0.20061232	0.223532692	-0.582815416	1.586349603	1	0.553739855
130	DTR1	-0.597348195	-0.934979783	0.940174115	-0.628514188	1.22066805	1	0.280099398
131	DUG3	-0.884931904	0.597301484	-0.312165138	-0.836500486	1.436296044	1	0.357176619
132	DUS3	-0.142164759	-0.636758937	-0.068845521	-0.843046962	1.690816179	1	0.678325375
133	EAR1	-0.368242003	-0.413842599	-0.51810527	-0.485566151	1.785756023	1	0.78047806
134	ECM10	0.058293109	-1.355854531	-0.017272032	-0.146812274	1.461645729	1	0.401230463
135	ECM11	-1.642716845	0.252725669	0.05528374	0.252725669	1.081981768	1	0.261526984
136	ECM12	-0.826477561	-0.395195341	-0.417199536	-0.087136612	1.72600905	1	0.692129611
137	ECM18	-0.36280976	-1.04713386	-0.079641167	-0.165181679	1.654766466	1	0.647194209
138	ECM19	-0.114927779	0.42323475	-0.634307701	-1.131638475	1.457639206	1	0.326563296
139	ECM2	-0.630289112	-0.568154414	-0.019462297	-0.517526142	1.735431966	1	0.831389823
140	ECM3	-0.538859867	-0.449274547	-0.62261419	-0.149318964	1.760067568	1	0.712116034
141	ECM30	0.187801257	-1.360656223	-0.09999514	-0.16771194	1.440562046	1	0.381919005
142	ECM8	0.04932696	-0.74031891	-0.046010862	-0.891615888	1.6286187	1	0.566725829
143	EDC1	-0.809835856	-0.653165329	-0.305081437	0.089872508	1.678210115	1	0.636506446
144	EDC2	-1.275373277	0.996736957	-0.72722563	0.087478091	0.918383858	1	0.233897557
145	EIS1	0.225061621	-0.926321524	-0.796399795	-0.068339283	1.565998981	1	0.447215761
146	ELA1	-0.579800907	-0.747837964	0.181480022	-0.52573681	1.671895659	1	0.733332217
147	EMI2	-1.425946002	0.878646586	-0.249050015	-0.240396368	1.036745799	1	0.252829034
148	EMP46	0.862075342	-0.856956637	0.058011997	-1.153415005	1.090284302	1	0.196972495
149	ENT4	-0.369748913	-0.952573471	0.085856951	-0.426777983	1.663243416	1	0.698602957
150	EPL1	-0.643342903	-0.835917062	-0.325267091	0.142857528	1.661669528	1	0.607862518
151	ERC1	-0.61237951	-0.787749023	-0.387677921	0.10143156	1.686374893	1	0.639482459
152	ESBP6	-0.226674358	-0.302588884	0.435884811	-1.306585215	1.399963646	1	0.324454407
153	ESF1	-0.005339833	-0.480120663	0.330140997	-1.272969823	1.428289322	1	0.346139607
154	FAR10	0.139791359	-0.513717574	-0.023194082	-1.149987663	1.54710796	1	0.43580261
155	FET4	-1.380045714	0.501482129	-0.364925881	-0.062976224	1.30646569	1	0.332852555
156	FIT1	-0.364885838	-0.894334841	-0.400471754	-0.044612588	1.704305022	1	0.673685451
157	FKH2	0.509426796	-0.729247948	-0.101187514	-1.093871921	1.414880587	1	0.332717558
158	FLC1	-0.625421948	-0.481618871	-0.119362944	-0.52929758	1.755701344	1	0.845081981
159	FMO1	-1.577325752	0.537425377	0.593143371	-0.397750497	0.844507502	1	0.20722731
160	FMP16	0.440087599	-0.582681882	-0.925337318	-0.476063067	1.543994668	1	0.409953805
161	FMP25	0.2071736	-0.470692514	-0.428864115	-0.940646879	1.633029907	1	0.504109842
162	FMP40	0.60152779	-1.288545212	0.458566618	-0.818897668	1.047348472	1	0.199738261
163	FMP45	-0.234197826	-0.486542471	-0.569028008	-0.484913127	1.774681433	1	0.743493019
164	FMP48	-0.866835342	0.061156725	-0.629516731	-0.235993483	1.67118883	1	0.55835431
165	FMT1	-0.422552837	-1.254027773	-0.180607261	0.432775889	1.424411981	1	0.349185252
166	FUI1	-0.606590253	-0.386820585	-0.326765358	-0.458886858	1.779063055	1	0.828724897
167	FUN19	-0.189191559	-0.245855297	-1.374869631	0.471601358	1.338315129	1	0.31842754
168	FUR4	-0.831794957	-0.587975552	0.146291643	-0.39527957	1.668758436	1	0.709950323
169	GAD1	0.264367997	-0.686308427	-1.310562119	0.519311299	1.213191251	1	0.272046064
170	GAL1	-0.646311363	0.323894693	-0.644848435	-0.655170208	1.622435313	1	0.481149358
171	GAL10	-0.604237934	0.111990617	-0.601027287	-0.607376593	1.700651197	1	0.577783483
172	GAL2	-0.606726398	0.12535821	-0.602920095	-0.612155477	1.696443759	1	0.571411178
173	GAL7	-0.682762047	0.567730221	-0.687672378	-0.697842617	1.500546822	1	0.386664078
174	GAL80	-0.669997206	0.165092412	-0.615063487	-0.562152364	1.682120645	1	0.554612166
175	GAT4	0.017803292	-0.569705348	-0.623115225	-0.551902056	1.726919337	1	0.636786711
176	GCR2	-0.472335021	-0.899872311	-0.159347065	-0.174677088	1.706231485	1	0.73871409
177	GCY1	-0.61217299	0.584262578	-0.819036584	-0.638223478	1.485170474	1	0.376257158
178	GDB1	0.647251337	-0.197581987	-1.103333084	-0.700554388	1.354218122	1	0.298501134
179	GEP5	-0.734948091	-1.124265	0.129772303	0.280102594	1.449338194	1	0.373264445
180	GEX2	-1.013585528	-0.62374494	0.779681176	-0.467808705	1.325457998	1	0.343184151
181	GFD2	0.563262374	-0.741320276	-0.758949771	-0.560617949	1.497625623	1	0.383275357
182	GID11	0.324856027	-1.144509896	-0.672964645	0.032961786	1.459656729	1	0.37664835
183	GIP2	-0.385815059	-0.347640746	-0.43798662	-0.608498553	1.779940978	1	0.778778732
184	GIP3	-0.985202078	-0.235576413	-0.587383736	0.199050743	1.609111484	1	0.506906864
185	GIS1	-1.059012858	0.005884381	-0.291408581	-0.299752105	1.644289164	1	0.567634194
186	GIS3	-0.251285087	0.050110174	-0.410609744	-1.031755641	1.643540298	1	0.496731556
187	GIS4	-0.501498522	-0.140866258	-0.396237836	-0.712019895	1.750622511	1	0.701979594
188	GLC3	0.139655716	-0.696503427	-0.878609829	-0.202367652	1.637825192	1	0.502566417
189	GLD1	-0.588114662	-0.469395864	0.043619758	-0.70092438	1.714815149	1	0.772481652
190	GLK1	-0.72315368	-0.068251982	-0.569960052	-0.373090756	1.734456471	1	0.651764629
191	GLO1	-0.728808699	-0.448826153	-0.640217439	0.132646196	1.685206095	1	0.590569525
192	GLY1	-0.666729612	0.233977091	-0.796625039	-0.412547878	1.641925437	1	0.500518935
193	GMC2	-0.667684019	-0.846527952	-0.5981336	0.703452805	1.408892765	1	0.342355502
194	GND2	-0.404275837	-0.66478841	-0.558891362	-0.123342347	1.751297955	1	0.721338879
195	GNP1	-1.258889349	-0.335501768	0.369817368	-0.229164506	1.453738255	1	0.429083381
196	GOR1	-0.12208732	-0.230236892	-1.302088702	0.168378092	1.486034821	1	0.380503789
197	GPA2	1.091463346	-0.195923826	-1.185692752	-0.668053099	0.958206332	1	0.192818878
198	GPD1	-0.845410147	-0.759083543	-0.535418616	0.812285406	1.327626899	1	0.302586178
199	GPD2	-1.056358017	0.092930639	-0.949057314	0.68609146	1.226393232	1	0.291602683
200	GPG1	0.917391742	-0.486147817	-0.706951572	-0.953994337	1.229701985	1	0.244429966
201	GPH1	0.437287858	0.452212725	-1.473954068	-0.501797641	1.086251128	1	0.236591098
202	GPP2	-1.532836536	0.28929683	-0.172586759	0.191233364	1.224893101	1	0.304871804
203	GPX1	0.804638067	-0.205457185	-0.889645941	-0.967576989	1.258042048	1	0.254179794
204	GRE1	-0.117660909	-0.495841814	-0.499486178	-0.641720517	1.754709418	1	0.709086646
205	GRX2	0.124349803	-0.617284436	0.493320064	-1.296366372	1.29598094	1	0.273536544
206	GRX5	0.274660772	-0.919344268	0.562164343	-1.133460416	1.21597957	1	0.251572852
207	GTF1	0.659633759	-1.170088537	-0.123784957	-0.677697549	1.311937284	1	0.295022701
208	GTR1	-0.360959507	-0.771510977	0.303584864	-0.776940754	1.605826374	1	0.60459051
209	GTT2	-0.863982285	-0.417191915	1.061324078	-0.872141555	1.091991679	1	0.236605898
210	GUA1	-0.073596518	0.241040675	-0.456676862	-1.212973683	1.502206388	1	0.349354328
211	HAL1	0.123287844	-1.372043606	-0.187751509	-0.001214659	1.43772193	1	0.375142766
212	HAP1	-1.097712015	-0.708494903	0.399276877	-0.052813768	1.459743808	1	0.422067275
213	HAP5	0.107485319	-0.728420995	0.550311786	-1.220178563	1.290802453	1	0.280584921
214	HAS1	-0.572220907	-0.774110956	0.047784627	-0.406169329	1.704716565	1	0.787473504
215	HBT1	1.041446381	-0.699325578	-0.718758083	-0.7705328	1.14717008	1	0.224539129
216	HEF3	0.804465709	-1.170982847	0.134488144	-0.868015051	1.100044046	1	0.210460631
217	HEM1	-0.599139252	-0.065428932	-0.386643477	-0.685743635	1.736955296	1	0.675120582
218	HEM12	-0.932765939	0.747757627	-0.616254774	-0.566328906	1.367591992	1	0.333787958
219	HEM4	-0.089762189	-0.234909559	-0.005729501	-1.228023142	1.558424392	1	0.431935196
220	HHT1	-0.442570818	1.093836242	-1.499210703	0.407925538	0.44001974	1	0.173141195
221	HIP1	-0.103419173	-0.316654581	-0.317035358	-0.957503137	1.694612249	1	0.602031022
222	HIT1	-0.99469487	-0.246044678	0.020197697	-0.439675497	1.660217348	1	0.644613504
223	HMLALPHA2	-0.756885242	-0.593825782	0.663630904	-0.751459974	1.438540094	1	0.423402684
224	HMT1	-0.796109052	0.046836928	-0.543225258	-0.41055031	1.703047692	1	0.603410497
225	HOS2	0.466924118	-1.015121718	-0.967313788	0.180076537	1.335434851	1	0.309958689
226	HOT1	-0.695666193	-1.004025305	0.347933539	-0.182403957	1.534161916	1	0.503204242
227	HRK1	-0.774940076	0.084342764	-0.500317692	-0.507469765	1.698384769	1	0.597263794
228	HRP1	0.105158018	-1.494804034	0.423760164	-0.261524089	1.227409942	1	0.26600835
229	HRR25	-0.895137419	-0.646293683	-0.080603369	-0.043101802	1.665136273	1	0.65522815
230	HSF1	0.733381601	-1.356673901	-0.273455767	-0.308174297	1.204922363	1	0.255992344
231	HSP12	1.05626218	-0.681132536	-0.878763065	-0.620341773	1.123975194	1	0.22339044
232	HSP30	-0.687455507	0.694770488	-0.764944413	-0.663432319	1.42106175	1	0.345795041
233	HSP33	-0.087149508	-0.59317891	0.081526959	-1.014870077	1.613671536	1	0.549964433
234	HSP60	-1.217997112	0.75062875	-0.547070596	-0.24750235	1.261941308	1	0.310282746
235	HST1	0.071432137	-0.788590167	0.732888573	-1.198615794	1.182885251	1	0.239019738
236	HST2	0.540653763	-0.563967375	-0.182499941	-1.188439124	1.394252677	1	0.309360234
237	HTB1	-0.561148329	-1.011690877	-0.376899991	0.418632665	1.531106532	1	0.434687497
238	HUA1	-0.094093623	0.355444576	-1.063239741	-0.697421206	1.499309994	1	0.368969611
239	HXK1	-1.245468377	0.767589303	-0.566566432	-0.18247025	1.226915755	1	0.300652084
240	IES6	-1.014248459	-0.567920245	0.172066008	-0.196326803	1.606429499	1	0.592188367
241	IFH1	-0.658116438	-0.079726531	-0.307450093	-0.685592287	1.730885349	1	0.68277856
242	IGD1	-0.233251441	-0.687163663	-0.309849128	-0.529555252	1.759819485	1	0.801732139
243	IMA5	-0.362253774	-0.525849345	-0.3252983	-0.565959553	1.779360972	1	0.836435153
244	IME2	-0.181305492	-0.925122896	-0.925122896	0.706079609	1.325471675	1	0.304560386
245	IMG2	-1.097990555	-0.708721983	0.765276694	-0.242232654	1.283668499	1	0.310334246
246	IMO32	-0.581174892	-1.028575513	-0.083980515	0.08435211	1.60937881	1	0.559855296
247	INO4	-0.67542845	-0.91646318	0.52443314	-0.430409675	1.497868166	1	0.479120505
248	IPT1	-0.746689138	-0.498992563	-0.522751859	0.060653298	1.707780262	1	0.643908187
249	IRC15	-0.501932819	-0.916107565	0.036900847	-0.297781254	1.678920792	1	0.725334818
250	ISC1	-0.180778135	-1.302808551	-0.142943601	0.132539104	1.493991184	1	0.416835362
251	ISR1	0.161176969	-1.152076357	-0.462098964	-0.103441936	1.556440287	1	0.461916357
252	IXR1	-0.877783258	-0.134489979	-0.079014737	-0.59665872	1.687946694	1	0.661836065
253	IZH3	-0.440411899	-0.531651867	-0.236237819	-0.56580198	1.774103566	1	0.857620347
254	JHD2	0.523852135	-0.781447823	0.288774417	-1.246654253	1.215475524	1	0.237211507
255	JID1	0.028978617	-0.361845757	-0.014231339	-1.206267176	1.553365655	1	0.432676298
256	JLP1	-0.776819438	0.237011035	-0.197058605	-0.86243179	1.599298798	1	0.486801072
257	JLP2	-0.944176011	-0.27550281	0.294523373	-0.65945827	1.584613718	1	0.559511924
258	KEI1	-0.846319188	-0.650743404	0.812702979	-0.649187098	1.333546712	1	0.348334011
259	KIN82	-0.809813499	-1.027076049	-0.072114242	0.473893588	1.435110202	1	0.357038479
260	KSP1	-0.505832249	-0.01988974	-0.760104492	-0.438591367	1.724417847	1	0.599166291
261	KTR6	0.740271584	-1.353746748	0.173201792	-0.643706049	1.083979421	1	0.211995281
262	LAC1	-1.012129163	-0.673347941	-0.327542547	0.565607948	1.447411703	1	0.374799033
263	LAM4	1.003232938	-1.173653918	-0.459815096	-0.461422842	1.091658918	1	0.215801431
264	LAP3	0.535149159	0.337917252	-1.242699069	-0.811881263	1.181513921	1	0.244846473
265	LAS1	-0.074961134	-1.017552779	0.913365726	-0.937237278	1.116385465	1	0.228990026
266	LCP5	-0.706554275	-0.421891156	0.460451101	-0.867598749	1.535593079	1	0.504433848
267	LEU5	-0.231436922	-0.376947024	-0.599694717	-0.561075922	1.769154586	1	0.712080128
268	LGE1	-0.364521099	-1.080230025	0.038120237	-0.221203103	1.627833989	1	0.617992231
269	LHP1	-0.08035714	-0.927568187	0.825541705	-1.012214051	1.194597672	1	0.256455995
270	LOH1	-0.592148941	-0.747918416	1.112880109	-0.841829977	1.069017225	1	0.223683155
271	LOT5	-0.650939198	-1.03377173	0.417027282	-0.240849981	1.508533627	1	0.47685374
272	LSO1	-1.230090272	-0.66320073	0.20128438	0.309773831	1.38223279	1	0.345737508
273	LSO2	-0.924173164	-0.292910824	-0.643913079	0.25454435	1.606452717	1	0.499534655
274	LYP1	-0.167010946	-0.301649985	0.241589266	-1.26431911	1.491390775	1	0.387268339
275	MAC1	0.066348934	-0.730282078	-0.482860469	-0.560526445	1.707320057	1	0.63661581
276	MAM3	0.130282231	-0.695557421	-0.424717535	-0.69428885	1.684281575	1	0.599755561
277	MAN2	-0.889915276	-0.341626243	0.233775983	-0.627821068	1.625586604	1	0.61963729
278	MATALPHA2	-0.756885242	-0.593825782	0.663630904	-0.751459974	1.438540094	1	0.423402684
279	MCH5	-1.379648769	0.292001663	0.175437349	-0.428333565	1.340543322	1	0.350838288
280	MCM1	-0.211681271	-0.420861359	-0.367203513	-0.753817912	1.753564054	1	0.730730321
281	MCM3	0.307875891	-0.936206068	-0.045400147	-0.846290192	1.520020517	1	0.436643473
282	MCO32	-0.407155948	-0.76172424	-0.57448031	0.033730467	1.709630032	1	0.644609431
283	MCP1	0.545745734	-1.230288394	-0.30403136	-0.402227825	1.390801845	1	0.339820037
284	MDJ1	-1.119583624	0.624626771	-1.044998421	0.571708778	0.968246497	1	0.239774236
285	MDV1	0.401911834	-0.393290265	-0.313953493	-1.177486107	1.482818032	1	0.356659485
286	MED6	-0.758370969	-0.2638499	0.041078427	-0.707812904	1.688955345	1	0.69242706
287	MER1	-1.029907332	0.933925778	-0.508954819	-0.598937526	1.203873898	1	0.278798266
288	MET1	-1.306514626	-0.085130072	-0.059774474	-0.058156031	1.509575203	1	0.454929393
289	MET10	-1.053782882	-0.382372446	0.269544677	-0.414238762	1.580849413	1	0.561742014
290	MET13	-0.736243345	-1.012658622	-0.31656251	0.7171497	1.348314777	1	0.3027681
291	MET30	-0.527969275	-0.975605919	-0.328498756	0.214865589	1.617208361	1	0.540053627
292	MET32	-1.424200826	0.08720436	0.501359658	-0.407875687	1.243512495	1	0.311521186
293	MET4	-0.306741342	-0.87075806	-0.118953874	-0.42255452	1.719007796	1	0.775637212
294	MIA40	-0.861499194	-0.833321549	-0.077824589	0.184111184	1.588534148	1	0.526452704
295	MID2	-0.129544699	0.958417971	-1.255191489	-0.622984982	1.049303198	1	0.23264265
296	MIN10	-1.074748754	-0.401862578	-0.551392839	0.612139508	1.415864663	1	0.360479744
297	MIN9	-0.894625	-0.579892938	-0.276168804	0.083305162	1.667381579	1	0.621130284
298	MLO1	-0.691049619	-0.625668536	-0.686501369	0.430093819	1.573125705	1	0.462433571
299	MNN14	-0.177587034	0.011050356	-1.567253016	0.799643943	0.934145751	1	0.22120398
300	MNN4	-0.769736586	-0.717323733	-0.38513634	0.231803618	1.640393042	1	0.564335955
301	MPC3	-0.636067701	-0.683073565	-0.117669273	-0.302077475	1.738888014	1	0.8251779
302	MPE1	-0.453165488	-1.007651579	0.428840883	-0.499612078	1.531588262	1	0.515399372
303	MPM1	0.911972065	-0.441159979	-0.506802048	-1.147378108	1.18336807	1	0.222318477
304	MPO1	-0.312783104	-0.923986823	-0.452684391	0.003191664	1.686262653	1	0.63065079
305	MPS2	-0.194925945	-1.055025446	-0.226365613	-0.185943182	1.662260186	1	0.631899264
306	MRD1	-0.20924713	-0.643639676	0.067768449	-0.878099239	1.663217596	1	0.651765707
307	MRH1	-0.269950132	-0.389694221	-1.064653701	0.102156939	1.622141115	1	0.479230955
308	MRH4	-0.128627621	-0.465595755	0.114134368	-1.108733859	1.588822867	1	0.504685064
309	MRK1	-0.654012723	0.215666308	-0.626630084	-0.600208239	1.665184737	1	0.530513553
310	MRP4	-0.124460472	-0.063424974	-0.343409091	-1.098431197	1.629725733	1	0.484287967
311	MRPL4	0.379848201	-0.056103487	-0.573911084	-1.196261245	1.446427615	1	0.319839793
312	MRPL8	-0.279135217	-0.388915015	0.275453578	-1.148671542	1.541268197	1	0.459043634
313	MRPS12	0.076306056	-0.219623458	-0.079404293	-1.287716599	1.510438294	1	0.374379942
314	MRS3	-0.4801858	-0.570248783	0.314620018	-0.871959773	1.607774338	1	0.596249771
315	MRX1	0.195524093	-1.331253545	0.298113894	-0.516569825	1.354185383	1	0.335248853
316	MRX3	0.702676234	-1.334383287	0.330037195	-0.735517273	1.037187131	1	0.197446732
317	MSA1	-0.35873975	-0.660997423	-0.511315785	-0.234694193	1.765747151	1	0.763441393
318	MSC1	0.485199802	-1.005698049	-1.010255627	0.235786321	1.294967553	1	0.294436132
319	MSC3	0.459221165	-1.149240144	-0.923191256	0.409832332	1.203377903	1	0.263018765
320	MSD1	0.386285893	0.309755751	-0.891767482	-1.114661522	1.31038736	1	0.265228334
321	MSK1	-0.620947199	0.335439518	-0.713129051	-0.617533056	1.616169789	1	0.472241405
322	MSL5	-0.794419831	-0.23217769	-0.353524915	-0.367682091	1.747804527	1	0.734444288
323	MSN2	-0.23508665	-0.417931821	-0.096320224	-0.944427964	1.693766659	1	0.65572959
324	MSN4	0.225515385	0.021808131	-0.810426964	-0.970113687	1.533217136	1	0.379690998
325	MSR1	-0.358921697	-0.491348277	0.440204218	-1.089551104	1.499616859	1	0.440185613
326	MSS4	-0.215488735	-1.123788004	-0.099627914	-0.187607789	1.626512442	1	0.592140065
327	MST1	-0.801800808	-0.800948191	0.642531996	-0.47951167	1.439728673	1	0.424733079
328	MTC6	-0.501729635	-1.073635111	-0.123222146	0.095041296	1.603545595	1	0.546286666
329	MTL1	-0.041188422	0.211456408	-1.208475059	-0.469390462	1.507597535	1	0.379190671
330	MUM3	-1.685740111	0.588232498	-0.126331812	0.457952817	0.765886608	1	0.204268245
331	MUP1	-0.887101628	-0.316144201	-0.145436321	-0.370283271	1.718965422	1	0.731691551
332	MYO3	0.485997613	-0.70528719	-1.135380935	-0.05057969	1.405250201	1	0.336563149
333	MYO4	-0.59960847	-0.847919612	-0.724336186	0.947472926	1.224391342	1	0.261960547
334	NAB2	-0.612107204	-0.697833796	-0.522190966	0.145574066	1.6865579	1	0.614559248
335	NAF1	-0.857544614	-0.20440365	-0.222784133	-0.441131597	1.725863994	1	0.716157615
336	NAN1	-0.441165771	-0.386589307	-0.10756262	-0.798623536	1.733941234	1	0.757696886
337	NAR1	0.828834842	-0.986680059	0.025543793	-1.013222011	1.145523434	1	0.218834754
338	NAT4	-1.002531886	-0.37609637	-0.486574678	0.270319266	1.594883668	1	0.500343656
339	NBL1	-0.346299517	-1.015438691	0.05038538	-0.340967731	1.652320559	1	0.668768334
340	NCA3	-0.371027625	-0.480572818	-0.204765246	-0.702976209	1.759341897	1	0.809538544
341	NCE102	-0.103712725	0.423664647	-1.249126506	-0.488762646	1.417937229	1	0.337317984
342	NCP1	0.698500651	-1.500885666	0.241223015	-0.441845163	1.003007162	1	0.193447154
343	NEM1	-0.022160539	-1.006892333	-0.157948155	-0.468630222	1.65563125	1	0.624553079
344	NEW1	-0.554156005	0.147653409	-0.659478053	-0.622007709	1.687988359	1	0.552110492
345	NMA1	-0.48707999	0.187707721	-0.756013168	-0.612273021	1.667658458	1	0.518192753
346	NMD3	-0.589694554	-0.398618841	0.800638561	-1.096694045	1.284368879	1	0.298076293
347	NNF1	0.690050195	-1.480569611	0.107552394	-0.395725706	1.078692728	1	0.214724626
348	NNK1	-0.092326429	-0.92633254	-0.020850153	-0.61881022	1.658319342	1	0.650588895
349	NNR1	0.233491207	-1.056367457	-0.518308872	-0.240872413	1.582057535	1	0.480423173
350	NNR2	-0.545064304	-0.483880982	-0.441101086	-0.312277097	1.782323469	1	0.812751433
351	NOB1	-0.070924131	-0.562802784	0.596914771	-1.270243993	1.307056138	1	0.285370211
352	NOC4	0.146572918	-0.710413195	0.350095711	-1.183170177	1.396914743	1	0.337634495
353	NOG1	-0.080662566	-0.394765802	0.059294999	-1.160793083	1.576926452	1	0.473569748
354	NOP1	-0.8959662	0.223486723	0.500888925	-1.114556106	1.286146658	1	0.285605258
355	NOP12	0.060956466	-0.881266963	0.265383641	-0.946311973	1.501238829	1	0.441154353
356	NOP14	0.19598847	-0.649364021	-0.130872615	-1.002502173	1.586750339	1	0.484652949
357	NOP15	-0.507814081	-0.134886909	0.45307177	-1.228188929	1.41781815	1	0.345620114
358	NPA3	-0.608605652	-0.482439779	0.971940216	-1.046135009	1.165240224	1	0.251411249
359	NPC2	0.804494793	-1.505977344	-0.259071077	-0.047156076	1.007709705	1	0.201234106
360	NPL3	-1.01228837	1.213583009	-0.784378107	-0.307309815	0.890393284	1	0.221863451
361	NPR1	-0.112658945	-1.174287075	0.162314309	-0.425007205	1.549638915	1	0.510467981
362	NRD1	0.548109061	-1.165872999	0.085153532	-0.780410748	1.313021153	1	0.298318521
363	NSE1	-0.658015512	-0.737402021	0.656324439	-0.707338491	1.446431586	1	0.431494634
364	NSG2	-0.335689376	-0.469298814	-0.141695412	-0.791349615	1.738033217	1	0.764325409
365	NSR1	-0.603307019	-0.187948431	-0.446369064	-0.529141023	1.766765537	1	0.739020259
366	NTA1	-0.548455274	-0.783242736	-0.375453986	-0.008856018	1.716008014	1	0.69987006
367	NTH1	-0.35731444	-0.514587978	-0.793438098	-0.059322475	1.724662991	1	0.621617645
368	NUP1	-0.090024209	-0.904045934	-0.319522546	-0.394331396	1.707924086	1	0.691040467
369	NUT2	-0.467755082	-0.759072618	0.164290738	-0.611869764	1.674406727	1	0.730995522
370	OCH1	0.634453576	-1.427785787	-0.223597143	-0.195746965	1.212676317	1	0.260623868
371	OPI1	0.053178268	-1.255226075	-0.108293354	-0.225555014	1.535896174	1	0.468026053
372	OPT1	-0.858557991	-0.116068304	-0.111931872	-0.607062877	1.693621045	1	0.663676005
373	OYE3	-1.253702423	0.058873887	-0.047852958	-0.287049463	1.529730957	1	0.470237514
374	PAC1	-0.826927375	-0.58702366	-0.332311073	0.055681356	1.690580751	1	0.651958218
375	PAC10	-0.626296259	-0.710244258	-0.404644085	0.026878088	1.714306514	1	0.686753244
376	PAF1	-0.60954908	-0.88786941	0.038815254	-0.212735936	1.671339172	1	0.706462267
377	PAU3	0.837696273	-1.488468584	0.180000852	-0.45000213	0.920773589	1	0.173654609
378	PAU5	-0.562519161	-0.834324638	-0.773548258	0.955202105	1.215189953	1	0.260137605
379	PCL10	-0.735923974	0.503050131	-0.327981057	-0.932112403	1.492967302	1	0.380425956
380	PDC6	0.673193475	-0.534433188	-0.335222873	-1.152672094	1.349134679	1	0.284769039
381	PDE2	-0.867548712	-0.288076706	-0.252327051	-0.323043003	1.730995471	1	0.729981019
382	PDR1	-0.532285185	-1.178072359	0.016917983	0.177891325	1.515548237	1	0.439978871
383	PDR15	-0.49764046	-0.36625168	-0.467412311	-0.455408352	1.786712804	1	0.797863092
384	PDR3	-0.501417112	-0.96123193	0.688262498	-0.625494126	1.39988067	1	0.388558441
385	PDR5	-1.251429961	-0.007458501	-0.20857166	-0.076716013	1.544176136	1	0.47495432
386	PEA2	-1.103852001	0.541385645	-0.307142432	-0.569179208	1.438787997	1	0.37844769
387	PET112	-0.234614489	-0.904692963	-0.687135017	0.210944184	1.615498284	1	0.504314534
388	PET117	-0.457093623	0.281575093	-0.712916963	-0.740871169	1.629306662	1	0.475149725
389	PET20	-0.19017969	-0.595443554	0.104825234	-0.95701137	1.637809381	1	0.600977469
390	PEX10	0.15796214	-1.260798728	0.320271861	-0.602864679	1.385429407	1	0.356815669
391	PEX28	-0.309923609	-1.30198891	-0.133537324	0.294952286	1.450497558	1	0.373669633
392	PEX8	0.02948533	-1.318279587	-0.041850146	-0.163596024	1.494240427	1	0.42952541
393	PGA3	-1.628189277	0.977627564	-0.137032628	0.214473912	0.573120429	1	0.183704827
394	PGM2	-0.301797207	0.970093469	-1.173256029	-0.603036105	1.107995872	1	0.246485041
395	PHB1	0.222625031	-0.736538733	-0.287208608	-0.825114481	1.626236791	1	0.529242349
396	PHB2	-0.880933529	-0.105655396	-0.719246499	0.065345403	1.64049002	1	0.524798892
397	PHM7	-0.321499946	-0.598606628	-0.915927145	0.206021267	1.630012452	1	0.499234391
398	PHO90	-0.237273048	-1.126417274	0.765218175	-0.678066928	1.276539075	1	0.302322181
399	PIG2	0.095620061	-0.422203712	-0.549886286	-0.811990237	1.688460174	1	0.568084096
400	PIH1	0.078308787	-1.099442895	-0.320514851	-0.273196792	1.61484575	1	0.54049625
401	PIM1	0.091100519	0.060519073	-0.310482158	-1.313231689	1.472094255	1	0.32685262
402	PKH3	0.679256847	-1.450831644	0.284011799	-0.541768034	1.029331032	1	0.198957666
403	PLB1	0.661550412	-1.159044263	-0.988039212	0.478814143	1.006718919	1	0.213568975
404	PLB3	-0.689405333	-0.914545817	0.133546063	-0.15626987	1.626674956	1	0.629106479
405	PMA1	-0.916076366	0.598522679	-0.493418126	-0.650514947	1.461486761	1	0.377285348
406	PMP1	-0.815890573	-0.82589744	-0.502631235	0.848255526	1.296163722	1	0.286145531
407	PNC1	-1.027050167	-0.036448275	-0.944165156	0.86775264	1.139910958	1	0.262093039
408	PNO1	-0.282604469	-0.572061646	0.654914306	-1.153921736	1.353673545	1	0.32748035
409	PNS1	-0.677186349	-0.702390498	-0.669499606	0.524298604	1.524777849	1	0.421589214
410	POG1	-0.419171411	-0.458937939	-0.673751519	-0.212905777	1.764766647	1	0.70720872
411	POM33	-0.419133731	-0.038557636	-0.950273506	-0.278015004	1.685979877	1	0.536817699
412	POM34	-0.64090974	-0.836241831	0.04292483	-0.247145048	1.681371788	1	0.729825145
413	POP1	0.408966859	-1.328784178	0.228118992	-0.596439846	1.288138172	1	0.294379671
414	POP4	-0.573412741	-0.417922101	0.441540932	-0.980181505	1.529975414	1	0.485193702
415	PPH21	0.401070388	-0.792952343	0.292608982	-1.199327394	1.298600367	1	0.276843221
416	PRE7	-1.169453139	-0.40530641	-0.508300591	0.899814147	1.183245993	1	0.260826302
417	PRM10	-0.835400514	-0.640190309	-0.639363925	0.706080639	1.408874108	1	0.347312579
418	PRP28	0.696943533	-1.170199619	0.234779387	-0.895982226	1.134458925	1	0.222205942
419	PRP43	-0.653476983	-0.640034642	-0.720688686	0.452379568	1.561820743	1	0.450548706
420	PRR2	-0.596375339	-0.783818049	-0.526328389	0.269326862	1.637194915	1	0.543944308
421	PRS3	-0.555300964	0.073865112	0.232275347	-1.217282719	1.466443224	1	0.364221553
422	PRX1	-0.400196989	-1.007930266	1.004937099	-0.729194701	1.132384857	1	0.241205036
423	PSK2	-1.213085017	-0.572137111	0.300323751	0.032368941	1.452529436	1	0.413660256
424	PSP2	-0.377078694	-0.614235105	-0.488881002	-0.295767924	1.775962724	1	0.790349633
425	PSR1	-1.074431565	-0.204910411	-0.2857961	-0.082618954	1.647757031	1	0.582198586
426	PSR2	-0.022938592	-0.754672433	-0.460511261	-0.488052067	1.726174353	1	0.682310843
427	PSY2	-0.712698429	-0.471554881	-0.267841583	-0.309246725	1.761341617	1	0.815464995
428	PTK1	-0.894381218	-0.930905244	0.174031861	0.140102065	1.511152536	1	0.447924487
429	PTK2	-0.122414173	-0.710811306	-0.680245221	-0.210666251	1.724136951	1	0.641627108
430	PTP3	-0.582618846	-0.957484851	-0.072871149	-0.041340363	1.654315209	1	0.644267492
431	PUF2	-0.632173392	0.632173392	-1.413679082	0.388263973	1.025415109	1	0.24863409
432	PUF3	-0.692943478	0.073809594	-0.70412675	-0.373521278	1.696781912	1	0.572984964
433	PUS6	-0.307582443	-0.170027245	0.395978571	-1.322333906	1.403965024	1	0.31945949
434	PUT3	0.037457606	-1.388428602	-0.329626934	0.315892479	1.364705452	1	0.322100023
435	PUT4	0.000700589	-0.945240604	0.024491426	-0.698137002	1.618185591	1	0.581491655
436	PUT7	0.353297499	-1.144862781	0.847360306	-0.988338572	0.932543548	1	0.169786992
437	PXR1	-0.380024086	-0.579380212	-0.383083862	-0.440513489	1.78300165	1	0.837688958
438	RAD14	0.146842133	-0.654993199	0.424241276	-1.255334627	1.339244418	1	0.298079875
439	RAD16	-0.789339009	0.150767439	-0.608141445	-0.427174411	1.673887426	1	0.554060934
440	RAD2	-0.362866645	-0.937482836	-0.380654225	-0.005568286	1.686571992	1	0.645225594
441	RAD23	-0.584169047	-1.206478378	0.384516335	-0.02724306	1.43337415	1	0.379460731
442	RAD33	-0.994491043	-0.551618048	1.075172856	-0.613006384	1.083942618	1	0.237749874
443	RAD54	-0.688674869	-0.468630068	0.110530755	-0.648369633	1.695143815	1	0.745376157
444	RAD59	-1.282697448	-0.283595456	0.13723623	-0.071068762	1.500125436	1	0.45691383
445	RAP1	-0.591438097	-0.653603853	-0.410553015	-0.089794981	1.745389946	1	0.748918016
446	RAS1	-0.708800153	-0.386441087	-0.361104521	-0.310431391	1.766777152	1	0.790842985
447	RBA50	-0.91327808	0.190775622	-0.112409061	-0.75905463	1.593966148	1	0.50077492
448	RCE1	-0.412996052	-0.958822626	0.70919285	-0.714536607	1.377162435	1	0.36997295
449	RCI37	-0.272191696	-0.911110133	-0.561584695	0.079317122	1.665569402	1	0.580413505
450	RCK1	-0.931890018	-0.419455087	-0.747451471	0.737564044	1.361232532	1	0.329087317
451	RCL1	-0.141461189	-0.024146354	0.007745057	-1.329416267	1.487278753	1	0.350103135
452	RCO1	-0.174865206	-1.124822099	0.465088257	-0.617014871	1.451613919	1	0.421837578
453	RCR2	-1.128700247	0.091389408	-0.708121265	0.284081452	1.461350653	1	0.394171351
454	REC102	-0.675060133	-0.814043101	0.145601205	-0.317675356	1.661177385	1	0.705499997
455	RED1	0.458800673	-0.962612772	0.158724501	-1.006044849	1.351132447	1	0.312237123
456	REX3	0.011729833	-0.995711488	0.568896911	-0.93233255	1.347417294	1	0.33343812
457	RFX1	-0.452596057	-0.998513614	-0.34552748	0.168666054	1.627971098	1	0.554442531
458	RGC1	0.64609475	-1.364372247	0.291689296	-0.665619591	1.092207792	1	0.215182276
459	RGL1	-0.537866188	-0.879431328	-0.450496726	0.230325683	1.637468559	1	0.553688183
460	RGM1	-0.271531711	-0.382294885	-0.625196582	-0.494353535	1.773376713	1	0.718709859
461	RGS2	-0.89203424	-0.171631574	-0.026051221	-0.591010587	1.680727622	1	0.662051092
462	RIM9	0.406402317	-0.743443509	-0.007744203	-1.096983221	1.441768617	1	0.355409023
463	RIO1	-0.481520981	-0.191127258	-0.579671524	-0.516520399	1.768840162	1	0.709323587
464	RKM3	-0.431139788	-1.237047175	-0.126134838	0.323520155	1.470801646	1	0.388151374
465	RLM1	-0.095796192	-0.79372607	-0.996241734	0.399618021	1.486145975	1	0.386202773
466	RMD6	-1.160014535	-0.578911536	0.735235912	-0.296578023	1.300268181	1	0.32619534
467	RMT2	-0.421149878	-0.175173935	0.385748874	-1.240255874	1.450830813	1	0.364783335
468	RNR3	-0.650025313	-0.845262598	-0.259550743	0.084985642	1.669853013	1	0.634344565
469	RNR4	-0.711633015	-0.101601799	-1.193996315	0.856748412	1.150482717	1	0.263543828
470	ROF1	-1.371187235	-0.231170134	-0.057000855	0.243836991	1.415521233	1	0.382142386
471	ROX1	-0.871455468	-0.051539919	-0.341234195	-0.445458874	1.709688457	1	0.650819051
472	ROX3	-0.901726324	-0.332170913	-0.284626346	-0.200577525	1.719101108	1	0.703186633
473	RPC19	-0.760993906	-0.686200434	0.947977589	-0.731907556	1.231124307	1	0.290563817
474	RPC37	-0.761440943	-0.543421745	0.071250097	-0.469224069	1.702836661	1	0.768859585
475	RPE1	-0.463958009	-1.213760026	0.316965691	-0.121259296	1.482011639	1	0.431817742
476	RPH1	-0.505205082	-0.565851676	-0.518376764	-0.178092514	1.767526037	1	0.761803849
477	RPL22B	-0.688890138	-0.672943607	-0.456132118	0.130516223	1.68744964	1	0.626378768
478	RPN11	-1.30341638	-0.583340611	0.270201747	0.269211271	1.347343973	1	0.331224023
479	RPN5	-0.699154057	-0.990262383	0.029012018	0.071502371	1.588902052	1	0.541202474
480	RPN8	-1.681226463	0.231095121	0.27254022	0.169013458	1.008577664	1	0.242594209
481	RPO21	-0.428120346	-1.260474496	0.166287087	0.039504667	1.482803088	1	0.417831073
482	RPS14B	0.617532482	-0.797286189	0.160448775	-1.206295357	1.225600289	1	0.240840421
483	RRB1	0.175971748	-0.240124859	-0.020941576	-1.355185624	1.44028031	1	0.32004637
484	RRG1	-0.612530582	-0.58692641	0.543596272	-0.848876788	1.504737508	1	0.479356226
485	RRM3	-0.706303569	-1.020071278	-0.281026731	0.575458282	1.431943295	1	0.353439485
486	RRN10	-0.41985902	-0.671966148	0.393977299	-0.870392671	1.568240539	1	0.54720625
487	RRN11	-0.68252255	-0.624404175	-0.330128741	-0.102157369	1.739212834	1	0.755376336
488	RRP14	-0.663942946	-0.276459687	0.486598362	-1.026693231	1.480497501	1	0.427926507
489	RRP15	-0.426918759	-0.125639755	0.379779196	-1.263202213	1.435981531	1	0.348584415
490	RRP17	-0.348108059	-0.894136281	0.824707527	-0.866412994	1.283949807	1	0.308224769
491	RRP4	-0.735794635	-0.181688489	0.461366276	-1.018680405	1.474797254	1	0.419585415
492	RRP42	-1.119780158	-0.175161142	-0.190651583	-0.144776046	1.630368929	1	0.570135954
493	RRT14	-1.46071237	0.114458805	0.87860759	-0.46328564	0.930931615	1	0.215656483
494	RRT5	-0.822137624	-0.428831045	-0.301957955	-0.18354307	1.736469694	1	0.742416151
495	RSC1	-0.35929283	-1.014268845	-0.042696884	-0.250372206	1.666630765	1	0.679460584
496	RSM10	-0.309572799	-0.027556244	0.095352463	-1.269270925	1.511047505	1	0.384093842
497	RSM19	-0.376198289	-0.433623065	-0.462995508	-0.513819735	1.786636596	1	0.800974145
498	RSM22	-0.138555766	-0.349912019	-0.063833858	-1.084321626	1.63662327	1	0.543555101
499	RSM7	0.181506053	-1.037865456	-0.391306581	-0.365721151	1.613387135	1	0.526357065
500	RSP5	0.894576852	-0.457547335	-0.459599117	-1.167463827	1.190033427	1	0.223417011
501	RTC3	-0.886988552	0.593660208	-1.15312233	0.230773317	1.215677357	1	0.294090412
502	RTC4	0.594636086	-0.817292791	-0.251525755	-0.946705778	1.420888238	1	0.338998303
503	RTC5	0.740197884	-0.915770428	-0.153459714	-0.961492445	1.290524703	1	0.273274671
504	RTG1	-0.203418584	-1.057107075	0.482880008	-0.684863821	1.462509472	1	0.433508285
505	RTR2	-0.669383663	0.261613555	0.234918295	-1.219973416	1.392825229	1	0.313470506
506	RTS2	0.481502468	-1.411783935	0.119206922	-0.440598132	1.251672677	1	0.276936362
507	RUP1	0.534787569	-1.34407386	0.61711463	-0.772295502	0.964467163	1	0.179688366
508	RXT3	-1.275346258	0.132478716	-0.129042669	-0.238805294	1.510715504	1	0.449637432
509	SAL1	0.15264617	-0.297906235	-0.440704265	-1.034054699	1.620019028	1	0.475860233
510	SAM35	-0.898105108	-0.832664779	0.420339976	-0.200582219	1.51101213	1	0.481536245
511	SAP155	-0.188570687	-0.517749515	-0.117856679	-0.880748087	1.704924968	1	0.686008927
512	SAP30	-0.822102244	-0.588243838	-0.735154888	0.811908416	1.333592554	1	0.3113902
513	SAP4	-0.584029501	-0.411073106	-0.92592005	0.333041616	1.587981041	1	0.46282827
514	SAT4	-0.930821957	-0.786075723	0.631679741	-0.331401087	1.416619027	1	0.399682348
515	SCC4	0.63791223	-1.348364016	0.462011591	-0.75061317	0.999053365	1	0.187777626
516	SCM3	-0.477824365	-0.921487725	0.491145008	-0.611030797	1.519197879	1	0.50399835
517	SCO1	-0.075565702	-0.710475669	-0.602461941	-0.345600024	1.734103336	1	0.669888882
518	SCS7	-0.307920054	-0.096623968	-0.149949327	-1.086504185	1.640997534	1	0.526076068
519	SCT1	-0.737295303	-0.895369771	0.003598443	-0.000257032	1.629323662	1	0.607468174
520	SEC9	0.12763096	-0.754561299	0.568411796	-1.21362918	1.272147723	1	0.272445248
521	SET2	-0.938199939	-0.555870463	-0.148501776	-0.027157912	1.66973009	1	0.647815885
522	SET5	-0.563040571	-0.965212408	-0.066930787	-0.061059666	1.656243433	1	0.64991083
523	SET6	-0.166778088	0.143493389	-0.638780722	-0.958228434	1.620293854	1	0.456214218
524	SFL1	-0.639641963	-0.322998763	-0.007490484	-0.742919853	1.713051063	1	0.736095862
525	SFP1	-0.437425167	-0.744995072	-0.348328891	-0.224754745	1.755503875	1	0.79655555
526	SGF11	-0.669968336	-0.857339034	-0.154305281	0.01062817	1.67098448	1	0.658166034
527	SHP1	-0.068176554	-1.199213669	-0.339690495	0.04508974	1.561990978	1	0.476405806
528	SHU1	-0.707631915	-0.946543011	0.510552138	-0.347077439	1.490700227	1	0.4667607
529	SIP5	0.378234414	-1.186423142	-0.360472025	-0.320245436	1.488906188	1	0.406121712
530	SIT4	-0.687251821	-0.435486302	0.262336754	-0.77376584	1.634167209	1	0.636858673
531	SKA1	0.956741014	-1.162886617	-0.228050846	-0.673427149	1.107623598	1	0.215327477
532	SKN1	0.198997914	-0.757688026	-0.539628778	-0.567074686	1.665393577	1	0.561530934
533	SKY1	-0.897647418	-0.075650106	-0.379878249	-0.355074935	1.708250708	1	0.64620791
534	SLM5	-0.884950094	-0.909881319	0.326924238	-0.042166289	1.510073463	1	0.465047856
535	SLS1	0.375642288	-0.715720809	-0.464551705	-0.782402872	1.587033098	1	0.465142988
536	SLX5	-0.412995413	-0.997680437	-0.017138627	-0.238575757	1.666390234	1	0.684774396
537	SLX8	0.252521852	-0.760731973	0.176329914	-1.112995998	1.444876206	1	0.368342987
538	SLY41	-0.704025566	-0.393161384	0.899379163	-1.023888449	1.221696236	1	0.276148407
539	SMA1	-0.016599387	-1.18174865	0.130241342	-0.469890333	1.537997027	1	0.491187498
540	SMI1	-0.802344974	-0.240056677	-0.467030044	-0.230501451	1.739933146	1	0.696363283
541	SNA4	-0.557073993	-0.32833929	-0.701014962	-0.163881122	1.750309366	1	0.670936019
542	SNF6	-0.20743562	-1.231005357	0.819444259	-0.57890721	1.197903928	1	0.261876801
543	SNG1	-0.64209544	-0.785450137	-0.200261846	-0.082142665	1.709950088	1	0.731134266
544	SNO4	0.753843245	-1.447172962	0.174851034	-0.506406733	1.024885416	1	0.197943344
545	SOF1	0.123263271	-0.794614605	0.498330411	-1.156488428	1.32950935	1	0.304997759
546	SOK1	-0.640174554	-0.306994418	0.006826627	-0.765499192	1.705841538	1	0.719881642
547	SOR1	-0.506139806	-0.435942204	-0.407196412	-0.438395346	1.787673767	1	0.828971537
548	SPO11	-0.638157132	-0.407245012	0.033587217	-0.701133164	1.71294809	1	0.75876216
549	SPO19	-0.567144545	-0.77824053	1.079404134	-0.834532792	1.100513733	1	0.233540924
550	SPO77	0.391386323	-1.295623691	0.205815222	-0.620819685	1.319241831	1	0.310007056
551	SPP381	-0.097974119	-1.068294717	0.861355793	-0.862611872	1.167524914	1	0.249499864
552	SPS100	-0.139525056	-0.979730686	-0.164985833	-0.399224978	1.683466553	1	0.680676941
553	SPS18	-0.592586021	-1.023938389	-0.276400547	0.341312796	1.55161216	1	0.461033048
554	SPT8	-0.687671047	-0.797427018	-0.161840168	-0.045099726	1.69203796	1	0.699879509
555	SRC1	-0.731373268	-0.4882575	-0.388731983	-0.139791566	1.748154318	1	0.750192586
556	SRF1	-0.528459978	-1.100830144	-0.344788954	0.517183431	1.456895645	1	0.371348
557	SSF1	-0.494703318	-0.440068912	0.147438054	-0.877144158	1.664478334	1	0.663672989
558	SSN3	-0.149517303	-0.722438347	-0.382709428	-0.495647575	1.750312654	1	0.756085813
559	STD1	-1.216132368	0.064826048	-0.351069542	-0.044111764	1.546487626	1	0.467298958
560	STE20	0.162218177	-0.802037423	0.084705669	-0.981246342	1.536359919	1	0.456519002
561	STE7	-0.770411126	-0.48800962	0.710958177	-0.847204518	1.394667087	1	0.383917089
562	STL1	-0.215099702	-0.479294715	-0.470051606	-0.606282965	1.770728988	1	0.75542172
563	STP3	-0.164245792	-0.378676552	-0.253169245	-0.915090111	1.7111817	1	0.653202249
564	STS1	-1.359068924	-0.264216466	-0.175664524	0.433560322	1.365389593	1	0.347164942
565	SUB1	-1.046466085	1.092466746	-0.497394374	-0.599574564	1.050968278	1	0.241616925
566	SUI1	-1.201994569	-0.69536568	0.150312321	0.362156386	1.384891542	1	0.343415482
567	SUL2	-0.975325746	-0.448787084	0.034075976	-0.274534935	1.664571789	1	0.66922465
568	SUR2	-0.596973148	0.442235437	-0.446687059	-0.937767665	1.539192436	1	0.404212571
569	SUR7	-0.71814215	-0.211695604	-0.652643446	-0.147212909	1.72969411	1	0.642828415
570	SVF1	-0.349154104	-0.673654599	-0.226939632	-0.513511498	1.763259833	1	0.844763794
571	SWR1	-0.670132563	-0.605904171	-0.46175801	0.014316558	1.723478187	1	0.687925308
572	SWT21	-0.674350128	-0.76108769	0.363747047	-0.52703395	1.598724721	1	0.613605315
573	SYF2	-0.354495052	-0.452346586	0.145290949	-0.978763068	1.640313757	1	0.605581877
574	TAM41	-0.337470857	-1.199843117	0.473609668	-0.378216628	1.441920934	1	0.409804439
575	TAT2	-0.4885496	-0.88226597	-0.534869173	0.28913165	1.616553093	1	0.517860517
576	TAX4	-0.472041194	-1.078877521	-0.528851403	0.747656785	1.332113333	1	0.298530536
577	TBF1	-0.755376054	-0.811058215	-0.251520398	0.182393031	1.635561635	1	0.575467121
578	TFA2	-1.040797984	-0.277647831	0.704798341	-0.731113864	1.344761338	1	0.354879011
579	TFC4	-0.693683433	-1.00247733	0.006617012	0.107710252	1.581833498	1	0.526864217
580	TFS1	0.342551421	-0.0110653	-1.567773305	0.043504598	1.192782586	1	0.269578875
581	TGL3	-0.225279884	-0.726712245	-0.245793026	-0.550755071	1.748540227	1	0.795082464
582	THI22	-1.07349008	0.390360029	-1.07349008	0.878310066	0.878310066	1	0.217286048
583	THI73	0.267954553	-1.270993471	0.735219935	-0.79785338	1.065672363	1	0.209600901
584	THP3	-0.817498061	-0.658148938	0.605526669	-0.602562034	1.472682364	1	0.45797211
585	TIF2	0.243120291	-0.418142901	-0.415357282	-1.012336948	1.60271684	1	0.464796748
586	TIM12	-1.283330688	-0.555717509	-0.038853131	0.56513645	1.312764878	1	0.306432608
587	TIR1	-0.552420811	-0.608701928	-0.916083414	0.633811965	1.443394188	1	0.364384474
588	TIR4	0.557896119	-1.090002342	0.37964243	-1.006564445	1.159028238	1	0.229756925
589	TKL2	0.18354135	-0.594791756	-0.663169906	-0.601989456	1.676409768	1	0.553051795
590	TOM5	-0.864950813	0.188219208	0.528078054	-1.135325705	1.283979257	1	0.283101938
591	TPO4	-0.780576711	0.911808483	-1.000016341	-0.334333704	1.203118274	1	0.282770643
592	TPS2	-0.661295888	-0.391113533	-1.044386308	0.802736484	1.294059245	1	0.301101414
593	TRM11	-0.701278265	-0.377251238	-0.172116257	-0.504767577	1.755413337	1	0.814639956
594	TRM2	-0.137722999	-0.333246841	-0.077781383	-1.088225766	1.636976988	1	0.540651297
595	TRM5	-0.729859641	-0.883651494	-0.404029444	0.514811711	1.502728868	1	0.408942769
596	TRP1	-0.387203006	-0.637384946	0.305442794	-0.883796651	1.602941809	1	0.587296659
597	TSC13	0.744974034	-0.422339431	-1.528807385	0.285309204	0.920863579	1	0.20826444
598	TSR1	0.475304908	-1.050385098	0.352603913	-1.011637416	1.234113694	1	0.259271842
599	TVP18	-1.504123733	0.907240735	-0.529402282	0.56314264	0.56314264	1	0.183291675
600	TVS1	-0.79030026	-0.854528969	-0.498475232	0.848211887	1.295092575	1	0.284772935
601	UBI4	-0.592018236	0.293694405	-0.61988407	-0.71508702	1.633294921	1	0.489337742
602	UBP1	-0.088732086	-0.46060113	-0.245226975	-0.907360468	1.701920659	1	0.641999969
603	UBP10	0.251174789	-0.862457089	-0.052434331	-0.886761756	1.550478386	1	0.46458735
604	UBP11	-1.045516996	0.29266134	0.062873141	-0.790625884	1.480608399	1	0.410639691
605	UBP9	-0.258730537	0.218062864	-0.318329712	-1.184270667	1.543268051	1	0.388461587
606	UCC1	-1.246689351	-0.449465348	0.208303131	0.004498565	1.483353003	1	0.441368377
607	UFD1	-1.238684812	-0.461537104	0.082146477	0.124636034	1.493439404	1	0.441092778
608	UFO1	-1.306591565	-0.421199066	0.494556688	-0.128497293	1.361731235	1	0.361707545
609	UGO1	1.145799883	-0.683001233	-0.862827688	-0.635499906	1.035528944	1	0.200659605
610	UGX2	0.460794653	-0.416602987	-0.144695528	-1.289173866	1.389677728	1	0.298129151
611	URA3	-0.83660379	-0.042835047	0.459593645	-1.014597299	1.434442491	1	0.383974156
612	URA6	-0.825940029	-0.503991275	-0.431151325	0.065919199	1.695163431	1	0.639342046
613	URA7	-0.604217128	-0.76218239	-0.315306977	-0.036789278	1.718495774	1	0.719337597
614	USE1	-0.148499732	-0.983810722	0.608934244	-0.85686052	1.380236729	1	0.362750919
615	USV1	-0.251328937	-0.2496941	-0.681913856	-0.572535477	1.75547237	1	0.660277847
616	UTP11	-0.000429978	-0.704877417	0.733399297	-1.231600577	1.203508676	1	0.245247205
617	UTP15	-0.864517646	-0.708839185	0.249085537	-0.289511718	1.613783012	1	0.621670187
618	UTP25	0.200260114	-1.464196901	-0.196977162	0.13460106	1.326312887	1	0.306677938
619	UTP5	-0.562574708	-0.555290902	-0.073897525	-0.557277394	1.749040529	1	0.84873923
620	VAM6	1.037473097	-1.241369544	-0.197899493	-0.593698478	0.995494417	1	0.187146431
621	VCX1	0.230519286	-0.136408981	-0.233237274	-1.320432139	1.459559107	1	0.325664122
622	VHR2	-0.585411102	-0.847392768	-0.417768332	0.199896474	1.650675728	1	0.576627999
623	VHS1	-0.719430517	-0.116450598	-0.459095985	-0.452422132	1.747399233	1	0.696208434
624	VHS3	-0.532889758	-0.821383646	-0.53637118	0.25019824	1.640446345	1	0.547464689
625	VID22	-0.522868449	-0.816736498	-0.136235602	-0.249990976	1.725831525	1	0.792294441
626	VID24	-0.960405802	-0.117401428	-0.30432438	-0.312946241	1.695077851	1	0.641973729
627	VIR1	-0.200882727	-0.83093234	-0.796565998	0.220219523	1.608161543	1	0.48791586
628	VMA1	0.73965707	-0.635642795	-1.437419502	0.45024698	0.883158247	1	0.200007634
629	VMA11	-1.468392175	0.309352284	0.728946473	-0.534710736	0.964804154	1	0.225000708
630	VMA3	-1.522541717	0.322322119	-0.355099843	0.429543367	1.125776074	1	0.273020265
631	VPH1	0.366379111	-1.456883572	-0.483095548	0.418176346	1.155423662	1	0.241885302
632	VPS21	-1.158953734	-0.233495754	1.067186665	-0.677166375	1.002429198	1	0.220432578
633	VPS75	0.357560399	-0.981602672	-0.492923929	-0.451919296	1.568885498	1	0.462728458
634	VRL1	0.133465963	-1.099327122	0.281068508	-0.766701669	1.45149432	1	0.404073748
635	VTS1	-0.825557719	-0.429600949	-0.308141817	-0.171500294	1.73480078	1	0.737284594
636	VVS1	1.046930749	-1.233609589	-0.490365219	-0.336937448	1.013981507	1	0.198631078
637	WHI2	0.584766847	-0.823859083	0.333428976	-1.243763405	1.149426664	1	0.214602672
638	WHI3	-0.992070071	-0.767345883	-0.279930405	0.652828899	1.38651746	1	0.33245939
639	WSC3	-0.568193777	-0.332866145	-0.790743439	-0.023000348	1.714803709	1	0.604823082
640	WTM2	-0.932554366	-0.728878771	0.374234471	-0.259336559	1.546535225	1	0.527741131
641	XDJ1	-0.983202837	0.160522912	-0.304521407	-0.503994732	1.631196064	1	0.537963768
642	YAK1	0.105992164	-0.805960659	-1.104580504	0.406847188	1.397701811	1	0.33821139
643	YAP1	-0.414553437	-0.989076965	-0.157849109	-0.115320156	1.676799667	1	0.674539409
644	YAP1802	-0.440185498	-0.739511637	-0.479402024	-0.079633558	1.738732717	1	0.719690515
645	YAP5	-1.005725187	-0.518227913	-0.29265759	0.206781642	1.609829049	1	0.534384977
646	YBL029C-A	-0.044314602	-1.02259782	-0.078000582	-0.49778481	1.642697814	1	0.616370845
647	YBL036C	-0.736841421	-0.710689633	-0.147538685	-0.112985191	1.708054931	1	0.73676436
648	YBL071C	-0.489922923	0.324108981	-0.191157071	-1.154682473	1.511653485	1	0.375264768
649	YBL086C	-1.059163701	0.528877807	-0.576189559	-0.356246233	1.462721687	1	0.390252987
650	YBR196C-B	-1.371002186	-0.159016206	0.592779609	-0.338991567	1.27623035	1	0.324405965
651	YBR284W	-0.580614957	-0.335528769	-0.493143119	-0.371012628	1.780299472	1	0.775816461
652	YBR292C	-1.286241895	0.176874517	0.64507177	-0.714000809	1.178296418	1	0.277985372
653	YCL001W-A	-1.251599563	0.028445445	1.038258729	-0.725358838	0.910254228	1	0.201632824
654	YCL042W	-1.07766248	-0.102689704	-0.563322556	0.168074164	1.575600576	1	0.478242536
655	YCL048W-A	-0.249686458	-1.290548077	0.646778174	-0.406116528	1.299572889	1	0.306974893
656	YCL068C	-0.447213595	-0.447213595	-0.447213595	-0.447213595	1.788854382	1	0.817954369
657	YCR024C-B	-0.86188965	-0.738053118	-0.512583778	0.7258866	1.386639947	1	0.33276933
658	YCX1	-0.106741995	-0.723226434	-0.324179392	-0.583621742	1.737769563	1	0.737970626
659	YDL022C-A	-0.874796837	0.750931798	-0.894150749	-0.31353338	1.331549168	1	0.324392457
660	YDL159W-A	-0.447213595	-0.447213595	-0.447213595	-0.447213595	1.788854382	1	0.817954369
661	YDR003W-A	-1.137556292	0.045722207	-0.584612897	0.146535091	1.52991189	1	0.441868195
662	YDR010C	-0.425884265	0.473738128	-0.721096487	-0.856606835	1.529849459	1	0.389950423
663	YDR018C	0.491803912	-0.662887829	-0.388555018	-0.947196378	1.506835312	1	0.389903562
664	YDR061W	-0.053668696	-0.265274041	-0.248996707	-1.076815417	1.644754861	1	0.523975225
665	YDR124W	0.224364785	-1.488468815	-0.176938082	0.144104211	1.296937902	1	0.292611833
666	YDR248C	-1.510203715	-0.207102795	0.149152013	0.32332103	1.244833467	1	0.299323547
667	YEF1	-0.437936716	-0.746714108	-0.478730477	-0.073303251	1.736684553	1	0.71588819
668	YEF3	-0.508033582	-0.206552384	-0.283496176	-0.75011543	1.748197572	1	0.728558942
669	YEH1	-0.57774757	-0.592800547	-0.086733816	-0.493164179	1.750446113	1	0.856036388
670	YER078W-A	-0.34225343	0.620918792	-1.614014811	0.648972352	0.686377098	1	0.194982112
671	YER181C	-0.108387446	-0.379356063	-1.421543048	0.933799539	0.975487018	1	0.219997008
672	YFL019C	0.319085786	-1.517379168	0.181350914	-0.214636841	1.231579309	1	0.268443622
673	YFL041W-A	0.148776073	-1.410762591	0.011745479	-0.15138618	1.401627218	1	0.356822944
674	YFR054C	-1.100517844	-0.464163988	0.583948244	-0.445447699	1.426181287	1	0.414560587
675	YGL188C-A	-1.01524551	0.664589266	-0.409817694	-0.637232149	1.397706088	1	0.34922107
676	YGR035C	-0.880252552	0.706812192	-0.484327933	-0.737574681	1.395342973	1	0.338579761
677	YGR035W-A	-1.301523316	-0.488275372	0.164935828	0.21229364	1.41256922	1	0.377136334
678	YGR054W	-0.890146501	-0.489452865	-0.720929268	0.702251517	1.398277117	1	0.34530713
679	YGR079W	-0.757467919	-0.347287416	-0.255654686	-0.395647389	1.75605741	1	0.790461808
680	YGR121W-A	-0.443459292	-0.367000794	-0.045875099	-0.856335185	1.712670371	1	0.716996987
681	YGR126W	-0.196290331	0.509259679	-0.586975486	-1.151415493	1.425421631	1	0.309747024
682	YGR127W	0.052949852	-0.886813857	-0.29898076	-0.547062994	1.67990776	1	0.632141071
683	YGR146C-A	0.653127113	-1.090450739	0.438752787	-1.047575873	1.046146711	1	0.192475002
684	YGR153W	-0.211141391	-0.566507315	0.68454699	-1.210737937	1.303839653	1	0.293336639
685	YGR201C	1.102303227	-0.601208655	-0.716850904	-0.863287406	1.079043737	1	0.20399747
686	YGR237C	0.981923726	-0.700094988	-1.316195632	0.144112123	0.890254772	1	0.194813331
687	YGR240C-A	-1.197845388	-0.526742627	0.72265995	-0.293875985	1.295804049	1	0.32543997
688	YHK8	-0.763716645	-0.596893863	0.36267858	-0.603527752	1.601459679	1	0.611093761
689	YHL005C	-0.485282147	-0.664925133	-0.157987393	-0.450830068	1.759024741	1	0.863906757
690	YHL009W-A	-0.447213595	-0.447213595	-0.447213595	-0.447213595	1.788854382	1	0.817954369
691	YHL009W-B	-0.080660801	-1.080153339	0.813621996	-0.852198901	1.199391046	1	0.262388282
692	YHL012W	-0.682679499	-0.193702756	-0.163495699	-0.690231263	1.730109217	1	0.725327611
693	YHL026C	-0.424058419	-0.198969081	-0.093102887	-0.967735744	1.68386613	1	0.622781417
694	YHL037C	-0.687912189	0.027834597	-0.747557754	-0.290275086	1.697910432	1	0.573267078
695	YHL041W	-0.914992343	1.131701056	-0.684237695	-0.573876777	1.041405759	1	0.239552559
696	YHR022C	-0.731099377	-0.521357753	-0.088045385	-0.399200543	1.739703058	1	0.819399278
697	YHR033W	-0.489184271	-0.785682753	0.12682135	-0.53690319	1.684948863	1	0.753122807
698	YHR050W-A	-0.566840434	-0.995554867	0.885314013	-0.576489955	1.253571243	1	0.293987658
699	YHR078W	0.276848147	-0.523435566	0.048017023	-1.247442238	1.446012635	1	0.345808495
700	YHR086W-A	-0.820153755	-0.801035951	-0.418679889	0.556328071	1.483541523	1	0.394837415
701	YHR131C	0.489333649	-0.903907991	0.440788644	-1.185469019	1.159254717	1	0.223263421
702	YHR138C	0.559895089	0.361030783	-1.446332735	-0.55162749	1.077034352	1	0.231389093
703	YHR139C-A	-0.993130877	-0.825676903	0.507514352	-0.123658319	1.434951747	1	0.401824541
704	YIL046W-A	-0.854439264	-0.800512522	-0.393066029	0.589599043	1.458418771	1	0.376679752
705	YIR016W	-0.547983244	-0.879402403	-0.724417243	0.867986086	1.283816805	1	0.283595535
706	YIR018C-A	-1.18913331	-0.347464671	-0.086274892	0.056145519	1.566727353	1	0.505927173
707	YJL007C	-0.632530353	-0.58011071	1.210893742	-0.947048208	0.948795529	1	0.190067483
708	YJL027C	-1.622712629	0.041608016	0.436884169	0.062412024	1.08180842	1	0.256574406
709	YJL107C	-0.807632121	-0.659220261	-0.672359516	0.7755159	1.363695998	1	0.323209611
710	YJL136W-A	-0.536203715	-0.536203715	-0.536203715	-0.155809479	1.764420623	1	0.748403184
711	YJR096W	-0.572822782	0.103368465	-0.72580901	-0.502382675	1.697646002	1	0.563535178
712	YJR115W	-0.889089291	0.061101021	-0.73651032	-0.066134912	1.630633502	1	0.510062181
713	YJR151W-A	-0.937680254	-0.937680254	0.157250726	0.250436341	1.467673441	1	0.397859401
714	YJU2	0.458837651	-0.851623817	-0.502871975	-0.649946615	1.545604755	1	0.431303336
715	YKL063C	-0.340190363	-0.009819533	-0.312499706	-1.004233601	1.666743202	1	0.543622571
716	YKL096C-B	0.274758781	-0.880349563	0.347653967	-1.094829631	1.352766446	1	0.316420478
717	YKL097C	0.92121874	-1.159847691	-0.9794886	0.380141468	0.837976083	1	0.181175396
718	YLF2	-0.374456417	-0.230661613	0.096748093	-1.100067118	1.608437054	1	0.521726272
719	YLH47	-0.786072703	0.40757889	-0.186532299	-0.946622332	1.511648443	1	0.400686313
720	YLL056C	-0.92537057	0.920636681	-0.582687277	-0.650763115	1.238184281	1	0.284661185
721	YLR122C	-0.612696652	-0.36124946	0.869633958	-1.11668906	1.221001214	1	0.267807276
722	YLR152C	-0.006587317	-0.589057216	-0.585869805	-0.551988803	1.73350314	1	0.656781561
723	YLR177W	-1.154868022	0.069240656	-0.866518341	1.027039118	0.925106588	1	0.215040385
724	YLR255C	-1.11722366	0.788628466	-0.106161524	-0.788628466	1.223385184	1	0.27884664
725	YLR278C	0.317184763	-0.793037899	0.491203237	-1.238342813	1.222992712	1	0.245901268
726	YLR365W	-0.511738602	-0.866217482	-0.537518884	0.300340288	1.615134681	1	0.515776239
727	YLR407W	-0.543513919	-0.668339924	-0.190363791	-0.356853575	1.759071209	1	0.855705862
728	YLR412C-A	-1.072157419	-0.484200125	-0.518785848	0.726300187	1.348843205	1	0.322878485
729	YME2	0.937618993	-1.058294697	0.065983265	-0.971411393	1.026103832	1	0.185494689
730	YML003W	-0.172483316	-0.712476675	-0.127920757	-0.704612694	1.717493442	1	0.740020928
731	YML018C	-1.368374356	0.057925115	0.797428648	-0.567112429	1.080133022	1	0.250823209
732	YML045W-A	-0.447213595	-0.447213595	-0.447213595	-0.447213595	1.788854382	1	0.817954369
733	YML053C	-0.644051901	-0.765912549	-0.410791961	0.144790807	1.675965604	1	0.616716575
734	YML119W	0.762960656	-1.163615438	-0.276112138	-0.599338648	1.276105568	1	0.277500613
735	YML122C	-0.80541087	-0.887822421	0.72799957	-0.402612838	1.367846559	1	0.362160024
736	YMR090W	-0.906201971	-0.128008409	-0.650425069	0.029802874	1.654832575	1	0.546765874
737	YMR1	-0.624650796	-0.798564156	-0.430615229	0.196047788	1.657782393	1	0.585003801
738	YMR206W	0.262752473	-0.375141806	-0.417055258	-1.053636322	1.583080913	1	0.440749963
739	YMR230W-A	-0.986305566	-0.576674883	-0.417078513	0.460701521	1.519357441	1	0.430318232
740	YMR242W-A	-0.726560768	-0.711912365	-0.735349809	0.91113064	1.262692302	1	0.279030755
741	YMR253C	-0.444886148	0.036405905	-0.646017534	-0.661748481	1.716246258	1	0.590052922
742	YMR254C	-0.517847694	-0.500674889	-0.271820974	-0.489459996	1.779803554	1	0.862643019
743	YMR272W-B	-0.929337588	-0.582569831	-0.411011047	0.337277271	1.585641195	1	0.494065982
744	YMR315W	-0.902748699	0.086621329	-0.835584175	0.079107788	1.572603757	1	0.457238173
745	YMR320W	-1.036272594	0.828221104	-0.318998303	-0.73635966	1.263409453	1	0.291829673
746	YNL042W-B	-0.455230522	-0.229106191	-0.40801775	-0.673900206	1.766254668	1	0.74151576
747	YNL054W-A	-0.617731649	-0.875747612	-0.225528552	0.046141541	1.672866271	1	0.647735288
748	YNL067W-B	-0.937062158	-0.937062158	0.150599275	0.255182106	1.468342935	1	0.398128108
749	YNL115C	0.802451346	-1.17524818	-0.984301149	0.472203006	0.884894977	1	0.189903899
750	YNL144C	-0.696225921	-0.176185836	-0.639228941	-0.227308732	1.73894943	1	0.656150165
751	YNL162W-A	-0.518931029	-0.491889287	0.803410155	-1.084103437	1.291513599	1	0.302931702
752	YNL193W	-0.252500445	-0.583941662	0.154580883	-0.951140022	1.633001246	1	0.60278337
753	YNL194C	-0.036095996	0.6783469	-1.576621549	-0.087919534	1.022290178	1	0.239514387
754	YNL195C	1.013389806	-0.180986621	-1.220993276	-0.634547289	1.023137381	1	0.20738625
755	YNL234W	-0.922095516	0.440418667	-0.4779487	-0.584822304	1.544447853	1	0.435274249
756	YNR014W	-1.034448809	0.015413617	-0.889800699	0.556859419	1.351976473	1	0.335727142
757	YNR071C	-0.63724351	0.119892033	-0.596389432	-0.584106506	1.697847415	1	0.576202593
758	YOL019W-A	-0.447213595	-0.447213595	-0.447213595	-0.447213595	1.788854382	1	0.817954369
759	YOL085C	-0.639562811	-0.559574913	-0.312803738	-0.253238282	1.765179742	1	0.820305429
760	YOR029W	-0.333845251	-0.304923014	-0.507378674	-0.627199371	1.77334631	1	0.737417833
761	YOR032W-A	-0.604596725	-0.602390168	-0.04192459	-0.491326779	1.740238263	1	0.842672213
762	YOR062C	-0.843382557	-0.692089962	-0.540028734	0.61099918	1.464502071	1	0.381286926
763	YOR072W-B	0.201071042	-0.929953571	0.175937162	-0.929953571	1.482898938	1	0.415599959
764	YOR1	-0.192245953	-0.924487575	-0.250013415	-0.344210809	1.710957752	1	0.719897378
765	YOR161C-C	-0.361560566	-1.148161797	0.628590984	-0.499560782	1.380692161	1	0.366189309
766	YOR186W	0.88487906	-0.733600936	-0.883126008	-0.537155929	1.269003813	1	0.270652034
767	YOR293C-A	-0.820886791	-0.820886791	-0.278151722	0.35503919	1.564886113	1	0.477219228
768	YOR316C-A	-0.965033693	-0.631112	-0.480847238	0.662834561	1.41415837	1	0.352332308
769	YOR342C	-0.459650784	-0.313170482	-0.265812188	-0.721773431	1.760406885	1	0.774431652
770	YOR376W	-0.689623645	-0.489848545	1.036433218	-0.977299789	1.12033876	1	0.239717181
771	YPC1	-0.734115551	0.764722283	-0.645751855	-0.757809287	1.372954411	1	0.322636682
772	YPL068C	-0.570607863	-0.538529174	-0.340165036	-0.328544695	1.777846767	1	0.841688894
773	YPL080C	-0.657802505	-0.068385409	-1.136500368	0.413568902	1.44911938	1	0.371917307
774	YPL119C-A	-0.260730638	-0.86831561	-0.302022821	-0.300056527	1.731125597	1	0.752505871
775	YPL152W-A	-1.09534398	0.711012759	-1.09534398	0.73022932	0.749445881	1	0.204605066
776	YPL199C	-0.287998221	-0.62631546	0.235864089	-0.933372387	1.611821978	1	0.584627
777	YPL229W	-0.495360052	-0.663093693	0.016761626	-0.583041668	1.724733787	1	0.817444935
778	YPL247C	-0.637155356	0.259826285	-1.395565992	0.825865102	0.947029961	1	0.227612376
779	YPP1	-0.891853546	-0.544317555	-0.255676086	0.005753392	1.686093796	1	0.657151518
780	YPR127W	0.620693358	-1.051112818	-0.237320318	-0.722217811	1.389957589	1	0.331802555
781	YUR1	-0.288032185	-0.439918765	-0.18171158	-0.825158361	1.734820891	1	0.737567561
782	ZRC1	0.220740899	-0.898939466	0.123059856	-0.941846092	1.496984804	1	0.423378865
783	ZRG8	0.553989406	-0.732471349	-0.359668157	-0.931428493	1.469578593	1	0.36602041
784	ZWF1	-0.526416886	-0.601750114	-0.570927684	-0.042462263	1.741556947	1	0.697568004
785	45070	-0.975193148	1.647356326	-0.546998626	-0.1812728	0.056108248	2	0.209683423
786	AAC3	-0.531512556	1.773233038	-0.529879143	-0.495577472	-0.216263867	2	0.235914314
787	AAD4	-1.419174159	1.136003237	0.75871815	-0.179827362	-0.295719866	2	0.175147952
788	AAN1	-0.163926684	-0.337958438	1.346219825	-1.341447987	0.497113284	2	0.252505182
789	ABM1	-0.085209687	1.531268207	-0.295727739	-1.245565137	0.095234357	2	0.366298914
790	ABZ1	0.991127104	-0.12609467	-0.683747391	-1.212655126	1.031370084	2	0.240362009
791	ADH1	-1.372619908	1.431661003	0.17514137	-0.180990157	-0.053192308	2	0.198287765
792	ADR1	0.523362207	0.229209726	0.527182369	-1.774942813	0.495188511	2	0.51562061
793	AEP1	0.503712112	0.316629127	0.637847082	-1.772170048	0.313981726	2	0.496794226
794	AEP3	-0.475052498	1.769037804	-0.354557116	-0.272411078	-0.667017112	2	0.197960575
795	AFG1	0.546741957	-0.012140518	0.841358842	-1.699515556	0.323555275	2	0.375050006
796	AFT2	0.591125205	0.046597305	-0.257802717	-1.514680229	1.134760436	2	0.359706652
797	AHP1	-0.957819858	1.638019601	-0.129701235	0.06469647	-0.615194978	2	0.171923222
798	AIM10	0.289606452	-0.140029493	-0.072401613	-1.432915438	1.355740092	2	0.318328003
799	AIM11	0.939455413	0.19959126	0.264592245	-1.707422933	0.303784015	2	0.367678015
800	AIM22	0.948771021	0.254548323	0.584128796	-1.634111409	-0.153336731	2	0.266067455
801	AIM23	0.922744358	0.376920249	0.23389682	-1.709081336	0.17551991	2	0.376454301
802	AIM3	0.0038383	-0.473816856	1.155328409	-1.392876553	0.7075267	2	0.270424879
803	AIM33	1.020439055	0.71865429	-0.457211737	-1.481056078	0.19917447	2	0.318799091
804	AIM36	-0.263346782	0.889275648	-0.376962421	-1.342420923	1.093454478	2	0.403992413
805	AIM46	0.079588135	0.134115397	0.854886349	-1.690561768	0.621971888	2	0.507944921
806	AIT1	-0.608634151	-0.140242715	0.77593643	-1.239795046	1.212735482	2	0.286831868
807	ALP1	1.001584604	-0.595802784	0.335375646	-1.43234926	0.691191794	2	0.224878162
808	ALR2	-0.001107941	1.605405896	-0.25039457	-1.147826438	-0.206076947	2	0.321877838
809	ANB1	-0.467395204	1.787834742	-0.468874771	-0.462956503	-0.388608263	2	0.226255221
810	APT2	-0.830837028	1.684114732	0.063660157	-0.615037235	-0.301900624	2	0.244563784
811	AQY2	-0.570813298	1.762495485	-0.208583664	-0.348312833	-0.634785689	2	0.205265556
812	ARH1	0.510918955	0.972870994	-0.322904475	-1.584033542	0.423148068	2	0.447760845
813	ARN1	0.223458379	1.339483505	0.374837497	-1.231427951	-0.70635143	2	0.267799004
814	ARX1	0.01747708	0.021043831	1.205205159	-1.563485296	0.319759226	2	0.346071961
815	ASE1	-0.392480993	1.769650764	-0.22530694	-0.567635718	-0.584227112	2	0.22706267
816	ASM4	1.069699763	-0.192327492	-0.300584853	-1.420219543	0.843432125	2	0.26675984
817	ATC1	-0.851297281	1.569029774	0.180146102	-0.883619009	-0.014259586	2	0.294602526
818	ATF1	-0.15026146	-0.288182606	1.129743567	-1.43631566	0.745016158	2	0.317399042
819	ATG10	-0.290085836	1.33259741	0.728459955	-1.029030821	-0.741940708	2	0.236589423
820	ATG8	-0.768251704	0.534366633	0.417907005	-1.302932789	1.118910856	2	0.385228856
821	ATP1	1.083818957	0.453445919	0.171410293	-1.606187424	-0.102487744	2	0.286979275
822	ATP10	0.78330345	0.267031811	0.764294921	-1.643705491	-0.17092469	2	0.277278834
823	ATP11	0.554401392	0.141430353	-0.190483765	-1.577186012	1.071838033	2	0.401827381
824	ATP12	0.335029574	0.294245095	-0.331448498	-1.499277238	1.201451067	2	0.391847115
825	ATP14	0.481838271	0.659408322	0.846832154	-1.559574207	-0.428504541	2	0.282454771
826	ATP15	0.330933443	0.662800123	0.811605664	-1.665182051	-0.14015718	2	0.398337944
827	ATP16	0.682907016	0.401299538	0.863064733	-1.578525395	-0.368745892	2	0.246496907
828	ATP17	0.34544644	0.610388256	0.935610224	-1.595316371	-0.296128551	2	0.317540928
829	ATP18	0.639101125	0.395682529	0.702417119	-1.714963788	-0.022236985	2	0.376962763
830	ATP19	0.482744145	0.898028622	0.339393274	-1.686469518	-0.033696523	2	0.455176312
831	ATP2	0.911945812	0.436476868	0.376353765	-1.683598832	-0.041177613	2	0.338206713
832	ATP23	-0.332009362	0.398716764	0.949943963	-1.583409678	0.566758312	2	0.492058569
833	ATP25	0.558497131	-0.70541522	0.324053373	-1.327472659	1.150337374	2	0.237235252
834	ATP3	0.599778669	0.380578159	0.85273187	-1.654164537	-0.178924162	2	0.311238554
835	ATP4	0.68872814	0.315754197	0.706037686	-1.71098317	0.000463147	2	0.359643407
836	ATP5	0.836673942	0.244230392	0.769840277	-1.609128977	-0.241615633	2	0.245715812
837	BAG7	0.632595423	1.133429387	-1.183512783	-0.901501135	0.318989109	2	0.254735942
838	BAP3	-0.347126502	1.599282152	-0.650934873	-0.899505358	0.298284582	2	0.301917018
839	BAS1	0.880503858	-0.812321627	0.405427671	-1.306459513	0.832849611	2	0.201693722
840	BDH1	-0.945901436	1.325735777	-0.25554504	-0.860476643	0.736187342	2	0.302038448
841	BFR2	0.284992891	0.090265116	0.489489618	-1.716339729	0.851592103	2	0.525350245
842	BIL2	-0.318150284	1.651549772	0.156576579	-0.609649235	-0.880326833	2	0.207914641
843	BIO5	0.400439645	1.338096387	-0.061936959	-1.403904406	-0.272694667	2	0.348702131
844	BOP3	1.040621237	0.804056672	-0.908846012	-1.177390602	0.241558706	2	0.260277082
845	BRE1	-0.091739136	-0.182362903	1.135167242	-1.50268147	0.641616267	2	0.345474868
846	BRX1	-0.100830848	-0.186353805	0.661688965	-1.500101419	1.125597107	2	0.379070599
847	BSC1	-0.600042005	1.723474606	0.032698385	-0.568159414	-0.587971572	2	0.225749988
848	BSC2	0.755197213	-0.181291587	-0.064724416	-1.531890203	1.022708993	2	0.332235944
849	BUD22	-0.338444966	-0.326854385	1.150417852	-1.323644354	0.838525853	2	0.286671978
850	BUD25	-0.447213595	1.788854382	-0.447213595	-0.447213595	-0.447213595	2	0.222325853
851	CAT8	0.996690419	-0.014979027	0.062256581	-1.630490502	0.586522529	2	0.334774772
852	CBF5	-0.653608159	1.383004192	0.325857976	-1.233719012	0.178465004	2	0.382357498
853	CBP6	0.780254771	0.452431577	0.244948542	-1.747481397	0.269846507	2	0.445642898
854	CBS1	0.432433024	-0.690569065	0.959736559	-1.392169584	0.690569065	2	0.230462813
855	CCM1	0.46729413	0.611048944	0.323539316	-1.77819246	0.37631007	2	0.566692057
856	CDC34	0.132959402	0.625111884	0.095799045	-1.695365732	0.8414954	2	0.591365929
857	CGR1	-1.098605616	0.613329002	0.739929913	-1.085703613	0.831050314	2	0.317988138
858	CHA1	-0.594521506	1.761625315	-0.148012371	-0.541476015	-0.477615423	2	0.230324231
859	CIC1	-0.341883333	0.665375365	0.285369665	-1.564113205	0.955251508	2	0.540909941
860	CIN1	0.674297677	0.22661473	0.420742734	-1.76616865	0.444513509	2	0.471862341
861	CIN5	-0.635693978	1.689934934	-0.577562453	-0.620977136	0.144298633	2	0.260578119
862	CLG1	1.112750768	0.422952525	-0.713650758	-1.342614776	0.520562242	2	0.276358657
863	CLU1	0.555072708	1.267405781	-0.638196842	-1.291075783	0.106794136	2	0.331273995
864	CMC1	-0.15130974	0.222541183	0.545879425	-1.619887491	1.002776623	2	0.522838537
865	CMC2	-0.061678702	0.71071219	0.515474474	-1.710821788	0.546313825	2	0.62857777
866	CMC4	-0.244196391	1.12507411	0.670446006	-1.490426114	-0.060897611	2	0.424651485
867	CMG1	0.849055122	-0.336945944	0.332080298	-1.583767577	0.739578101	2	0.308590434
868	CMK2	-0.55190675	1.677343584	-0.498982056	0.154058151	-0.780512929	2	0.163529637
869	CMR3	-0.767784126	1.592401579	-0.425026433	-0.753997995	0.354406974	2	0.284608341
870	CNS1	-1.163158899	0.640799784	1.220380679	-0.850753226	0.152731662	2	0.234260938
871	COA2	0.634560975	1.205566117	0.061039585	-1.358627154	-0.542539523	2	0.285836401
872	COI1	0.289775818	0.395501016	-0.506996711	-1.409494437	1.231214314	2	0.360378356
873	COM2	-0.565174557	1.627073026	-0.006676029	-1.01567849	-0.03954395	2	0.319101713
874	COS1	0.832263987	0.0132693	0.620243643	-1.694191591	0.228414661	2	0.32944157
875	COS2	-1.17102008	1.361651256	0.003890432	-0.711949085	0.517427477	2	0.274869543
876	COS3	-1.17102008	1.361651256	0.003890432	-0.711949085	0.517427477	2	0.274869543
877	COS5	-0.188855215	1.358018094	0.556625897	-1.263590486	-0.46219829	2	0.312267641
878	COS6	0.648331694	-0.159794814	0.648501184	-1.683675987	0.546637922	2	0.371822078
879	COX10	0.914276698	0.399512915	0.139495714	-1.708734659	0.255449331	2	0.392635756
880	COX14	-0.175164318	0.205929351	0.048045818	-1.439672648	1.360861797	2	0.377294026
881	COX15	0.948426254	0.153667166	-0.382293926	-1.515682975	0.795883481	2	0.330130531
882	COX26	-0.399067966	1.007756608	0.854869572	-1.447100039	-0.016458175	2	0.402911462
883	COX4	0.754396925	0.797457922	0.482398265	-1.513687325	-0.520565787	2	0.269327126
884	CPR2	0.889740528	-0.327026737	0.559720243	-1.600014272	0.477580239	2	0.278199571
885	CPR3	0.754705399	0.62819473	0.465116013	-1.669620707	-0.178395434	2	0.352771771
886	CRM1	0.809780844	0.204733206	-0.069826226	-1.66633848	0.721650656	2	0.412296659
887	CST9	0.771636102	0.347604231	0.759181228	-1.625927282	-0.252494279	2	0.270536592
888	CTK1	-0.123518836	-0.509283367	0.972571733	-1.336451546	0.996682016	2	0.273400526
889	CTM1	0.760142847	0.307854131	0.745252684	-1.657647452	-0.155602209	2	0.294587583
890	CUP1-1	-0.779643043	1.714647948	-0.202889981	-0.633432354	-0.09868257	2	0.256965917
891	CUP1-2	-0.779643043	1.714647948	-0.202889981	-0.633432354	-0.09868257	2	0.256965917
892	CYC7	-0.426958253	1.713472911	-0.443522285	-0.827505512	-0.015486862	2	0.284918383
893	CYT2	0.272350023	0.939299492	-0.30734885	-1.579137193	0.674836528	2	0.485609202
894	DBP8	-0.89367708	-0.205134317	1.097668588	-0.98795887	0.989101679	2	0.225470233
895	DBP9	0.928247285	-0.030178443	0.555699608	-1.668139459	0.21437101	2	0.299519445
896	DDR48	-0.345450348	1.767417272	-0.708535338	-0.370601108	-0.342830477	2	0.217174365
897	DEG1	0.465772999	-0.153034406	1.151278208	-1.557393727	0.093376926	2	0.243812462
898	DGK1	-1.238402373	0.708997493	0.596856719	-0.929596808	0.862144969	2	0.285429713
899	DIA1	-0.403990884	1.636804771	-0.642979518	0.239070902	-0.828905271	2	0.156351655
900	DIA4	0.753465221	0.22331209	-0.385255973	-1.532500529	0.94097919	2	0.365705878
901	DIF1	-1.24047312	1.546254761	0.02395847	-0.252575169	-0.077164942	2	0.209082331
902	DMO1	0.386995673	0.180863957	-0.071148689	-1.606497504	1.109786562	2	0.441453346
903	DOM34	-0.721002459	0.282903801	0.730387893	-1.334407619	1.042118384	2	0.376072013
904	DPC7	0.388324691	-0.335371324	0.617789281	-1.586394618	0.91565197	2	0.363546776
905	DRE2	-1.03198279	1.569027929	0.318490733	-0.48141361	-0.374122262	2	0.220594281
906	DSD1	-0.451513797	1.788515496	-0.418258539	-0.445901096	-0.472842064	2	0.221202049
907	DSS1	0.374297285	0.297977803	0.991489617	-1.669737535	0.005972829	2	0.359867901
908	EAF5	-0.576945568	-0.563310798	1.154670266	-1.011310395	0.996896494	2	0.20055442
909	EBP2	-0.44597706	-0.019942064	0.775021111	-1.409994547	1.10089256	2	0.369040379
910	ECM13	0.268344173	0.296274978	-0.343590597	-1.470244256	1.249215702	2	0.380687343
911	ECM34	-0.391138487	1.785290277	-0.376982	-0.521168439	-0.496001352	2	0.227084975
912	EDS1	1.049483786	0.766552124	-0.241962345	-1.498929349	-0.075144215	2	0.300317637
913	EEB1	-0.657802477	1.774550348	-0.40984488	-0.368253856	-0.338649135	2	0.219474415
914	EFM4	-0.2646144	-0.110967329	1.181243936	-1.451111228	0.645449021	2	0.340797207
915	EGO4	-0.268224613	1.763312907	-0.60238398	-0.615845806	-0.276858507	2	0.244201786
916	EHD3	0.216517895	0.881835196	-0.709594515	-1.333764143	0.945005567	2	0.371571538
917	EHT1	0.301277047	-0.249545373	0.416251549	-1.568942874	1.100959652	2	0.380751482
918	EMG1	-0.732666286	0.085603621	1.289283496	-1.212007829	0.569786998	2	0.285698517
919	ENO1	-1.446859856	1.060118688	0.148207794	-0.485849123	0.724382498	2	0.228841339
920	ENP2	0.21020117	-0.778401208	1.006666541	-1.277628987	0.839162484	2	0.217630183
921	ERB1	0.924042737	-0.348598647	0.219155767	-1.550751333	0.756151477	2	0.291612862
922	ERV14	0.639948653	0.445135453	0.541964315	-1.755583537	0.128535115	2	0.445790962
923	ETT1	-1.392576752	1.332823634	0.01049022	-0.351525227	0.400788125	2	0.221750911
924	FAL1	-0.187292856	0.083386796	1.19884891	-1.527593713	0.432650863	2	0.371345533
925	FCF2	-0.80818632	-0.098555516	1.367341195	-1.055352361	0.594753003	2	0.233803551
926	FCY1	-0.551773219	0.668282636	0.6611341	-1.508973894	0.731330378	2	0.504424387
927	FCY2	0.064868158	0.121674418	0.559627731	-1.674895278	0.92872497	2	0.52935035
928	FDH1	-0.620532086	1.773567448	-0.496748732	-0.267798214	-0.388488417	2	0.208469893
929	FKS1	0.235882884	0.447929833	-0.271791564	-1.544847153	1.132826001	2	0.440777935
930	FMC1	-0.480760238	1.635001253	-0.638083127	-0.784994941	0.268837053	2	0.284612575
931	FMP10	0.299327672	-0.048710916	-0.118427282	-1.45987882	1.327689346	2	0.339655318
932	FMS1	-1.280364745	1.416208111	-0.02081262	-0.474631366	0.35960062	2	0.239289163
933	FPK1	-0.097488154	1.583122846	0.194976308	-0.709968077	-0.970642923	2	0.205529382
934	FSH1	-1.007112577	1.553090126	-0.581542967	0.360427311	-0.324861893	2	0.159684979
935	FUR1	0.655674171	1.175646392	0.208991802	-1.197401907	-0.842910459	2	0.22475506
936	FYV4	0.556199677	-0.077177383	-0.093770874	-1.534580118	1.149328697	2	0.360451372
937	FYV5	0.382706134	0.289264084	0.970217378	-1.68137006	0.039182463	2	0.372434361
938	FYV7	0.686509962	0.564863359	0.697969425	-1.615960532	-0.333382213	2	0.295306414
939	FZO1	0.872085009	-0.22765417	0.275070789	-1.619327408	0.69982578	2	0.329456575
940	GAC1	0.146536552	1.187027352	-0.449022186	-1.436420032	0.551878313	2	0.428584123
941	GAL3	-0.315528482	1.134247795	-0.912550489	-0.895627031	0.989458206	2	0.286037092
942	GAR1	0.113310003	0.194695779	1.048983893	-1.660374845	0.30338517	2	0.426224638
943	GAS1	-0.076245872	0.830666621	-0.42210817	-1.405266535	1.072953955	2	0.418250696
944	GCG1	0.606789787	1.098303659	0.110413818	-1.526345057	-0.289162208	2	0.352185735
945	GCN4	0.689704537	0.860326208	0.551629763	-1.419179698	-0.68248081	2	0.237004346
946	GEP3	0.847144552	0.286669306	0.141497029	-1.725528708	0.45021782	2	0.424115167
947	GID8	0.603470038	-0.180621393	0.424111212	-1.661352904	0.814393047	2	0.39632653
948	GIS2	0.19489509	1.009163415	0.738267728	-1.477251187	-0.465075046	2	0.31737997
949	GLC7	0.866514004	-0.194619459	0.611177785	-1.645179817	0.362107486	2	0.296220993
950	GLN1	0.011970763	0.955920146	0.92120649	-1.42052532	-0.468572079	2	0.295424004
951	GPI18	-0.144970529	1.762228774	-0.538163094	-0.568621673	-0.510473477	2	0.227939947
952	GPI2	0.682525173	-0.578020886	0.750423438	-1.493171421	0.638243695	2	0.250427407
953	GPN2	-0.182857623	0.22349265	0.592333667	-1.61367945	0.980710755	2	0.520052662
954	GRX1	-0.63116372	1.23209649	-0.188102636	-1.197115233	0.784285099	2	0.384845133
955	GSC2	0.458443746	-0.255059706	-0.096477045	-1.415391732	1.308484736	2	0.298138699
956	GSP1	-0.987203647	1.620085087	0.210729417	-0.405887758	-0.437723099	2	0.212896432
957	GTO3	-1.308276646	0.634426793	0.983950842	-0.81447232	0.504371332	2	0.248175568
958	GUF1	0.35820635	-0.34938767	0.026456038	-1.386632317	1.3513576	2	0.28111496
959	GUP2	-1.075729536	1.292921454	0.348608767	-0.949821178	0.384020493	2	0.314750879
960	HAA1	-0.516797175	0.661602456	-0.201630499	-1.246917438	1.303742656	2	0.34877282
961	HAL5	0.606557665	1.456392114	-0.461961291	-0.889991462	-0.710997027	2	0.223395835
962	HAP3	-0.721881509	-0.065136214	1.050792473	-1.212556376	0.948781626	2	0.291585121
963	HAP4	-0.184862763	1.308337188	-0.180055223	-1.414216838	0.470797636	2	0.447869851
964	HCA4	1.056788849	-0.397672469	0.337339259	-1.526525986	0.530070347	2	0.244299754
965	HEM13	-0.198929012	1.744356254	-0.30981078	-0.788529888	-0.447086574	2	0.256498908
966	HEM2	0.240570432	0.863370444	-0.518658937	-1.466615581	0.881333642	2	0.425436857
967	HEM3	-0.200291447	1.385476975	-0.245149983	-1.347059665	0.407024119	2	0.418765011
968	HER2	0.613688933	-0.5628438	0.264867671	-1.420116395	1.104403591	2	0.270140831
969	HMO1	-0.978717819	1.257061967	-0.212793351	-0.873750184	0.808199386	2	0.30227221
970	HMS1	-1.048952487	1.442029435	-0.825262311	0.06476553	0.367419833	2	0.187200043
971	HNT3	0.75344831	0.283055899	0.82455414	-1.616290205	-0.244768144	2	0.25758536
972	HOB2	0.127168757	1.362173034	0.406369394	-1.236227053	-0.659484132	2	0.277855056
973	HOL1	1.089872352	-0.081271969	-0.081271969	-1.552011348	0.624682933	2	0.294350981
974	HOP2	-0.775271497	-0.413054486	1.398030568	-0.896010501	0.686305915	2	0.186999992
975	HOR7	-0.687031921	1.560781145	-0.210753952	-0.974829107	0.311833834	2	0.325379166
976	HSH49	0.210459056	0.782181909	0.56650203	-1.730231915	0.17108892	2	0.550213924
977	HSP10	-0.891007533	1.544472653	-0.20211626	-0.807911891	0.356563031	2	0.294315375
978	HSP104	-0.554910187	1.720892489	-0.743163151	-0.000549151	-0.42227	2	0.184990111
979	HSP26	-0.637917503	1.714370076	-0.522893081	-0.613948304	0.060388812	2	0.258239405
980	HSP31	-0.32935682	1.375971616	-0.805090818	-0.933439064	0.691915086	2	0.305973128
981	HSP78	-0.045446873	1.565748599	-0.994698759	0.194807	-0.720409967	2	0.158960199
982	HSU1	-1.21671557	1.527540648	-0.412990854	-0.021175055	0.123340831	2	0.193330585
983	HTA1	0.228628462	1.63177838	-0.870898379	-0.630770515	-0.358737948	2	0.229665496
984	HXK2	-0.947452543	1.695951334	-0.105914006	-0.386128222	-0.256456563	2	0.222039266
985	HXT4	-0.620118406	1.345259821	-0.169975214	-1.178341906	0.623175704	2	0.380789628
986	HXT5	0.98030029	0.243496114	-0.50055574	-1.472391777	0.749151114	2	0.318248684
987	HXT6	-0.647267989	1.018313547	-0.751151852	-0.786576816	1.16668311	2	0.26082015
988	HXT7	0.093369279	0.823101443	0.04658293	-1.674816408	0.711762757	2	0.584827006
989	HXT8	0.484685396	-0.196903442	0.921866116	-1.640403037	0.430754966	2	0.336922145
990	IBA57	0.907372161	-0.683165371	-0.097541252	-1.223596632	1.096931094	2	0.209349695
991	ICS2	-0.716979378	1.696720059	0.016965561	-0.263744815	-0.732961428	2	0.191664157
992	ICY1	0.181961273	1.247041371	0.050250235	-1.550538978	0.071286099	2	0.453857715
993	IFM1	0.008937488	0.540398837	-0.527311801	-1.320513874	1.29848935	2	0.346692506
994	IGO1	-1.10271464	1.423826097	0.334532525	-0.791445298	0.135801316	2	0.279219105
995	IMA1	-0.031605642	1.718984981	-0.390319984	-0.807527386	-0.489531969	2	0.252850316
996	IMA2	-0.882085108	1.467375339	-0.043435821	-0.949177051	0.40732264	2	0.322100778
997	IMA3	-1.069989894	1.291370953	-0.147940009	-0.799249099	0.725808048	2	0.289330115
998	IMA4	-1.069989894	1.291370953	-0.147940009	-0.799249099	0.725808048	2	0.289330115
999	IML2	0.496939014	1.534325103	-0.554357816	-0.716551133	-0.760355168	2	0.210553524
1000	INM1	-0.526333476	1.60701124	0.330654545	-0.838380272	-0.572952037	2	0.250666223
1001	IRA2	-0.972431438	1.627564061	-0.636584885	-0.009273869	-0.009273869	2	0.193207242
1002	ISC10	0.258157571	-0.571413521	1.230117732	-1.373125883	0.456264101	2	0.215803885
1003	ISD11	-0.964362228	0.866013672	1.141413733	-1.007952172	-0.035113006	2	0.263630962
1004	ISF1	-0.440856079	1.180976356	0.601581643	-1.428794978	0.087093058	2	0.430352488
1005	ISM1	0.929973444	0.166046095	0.47449978	-1.693324244	0.122804925	2	0.325686057
1006	ISU1	1.205944349	0.709295198	-0.582579973	-1.304768647	-0.027890927	2	0.247429864
1007	JAC1	0.70549607	0.360075146	0.314716842	-1.767403731	0.387115673	2	0.478582923
1008	JIP3	-0.92099804	1.481228485	-0.682509847	-0.431013207	0.553292608	2	0.237392854
1009	JIP4	0.335073368	0.625381643	-0.52432777	-1.468383688	1.032256447	2	0.403670126
1010	JIP5	-0.477937733	0.384802087	0.605290207	-1.506272365	0.994117803	2	0.478380735
1011	JJJ3	-0.723607544	1.035276844	1.054773583	-1.106579204	-0.259863679	2	0.273704529
1012	KAR3	-0.46781472	-0.510565413	1.303285395	-1.102967865	0.778062603	2	0.214197508
1013	KEL2	-0.903106612	0.334787416	1.002021076	-1.210385271	0.776683392	2	0.328339889
1014	KNS1	0.048546215	0.029534492	0.115308315	-1.504667401	1.311278378	2	0.386822956
1015	KRE1	1.089429697	0.852141999	-0.463712354	-1.363402923	-0.114456419	2	0.270599886
1016	KRE29	-0.306358442	1.405690918	0.155698098	-1.375306962	0.120276387	2	0.419976019
1017	KRE9	1.024290189	-0.482873232	-0.013623383	-1.399280957	0.871487383	2	0.241937116
1018	KRI1	-0.02868186	0.086493736	1.057195451	-1.618732501	0.503725175	2	0.430056007
1019	KRR1	0.270814137	0.61826153	0.974151571	-1.587217627	-0.276009612	2	0.323036603
1020	KRS1	1.122230332	-0.072762311	-0.79162979	-1.147591469	0.889753238	2	0.224832203
1021	KTD1	-1.05688682	1.280803519	-0.616429501	-0.430446925	0.822959727	2	0.230505468
1022	KTI11	-0.622375409	0.504177504	0.068781832	-1.269993083	1.319409156	2	0.348164483
1023	KTI12	-0.029150908	1.433578829	-0.386427275	-1.307909977	0.289909331	2	0.3895107
1024	LAF1	-0.774034961	1.605175117	-0.63231025	-0.549248148	0.350418242	2	0.253542753
1025	LIA1	-1.019342256	1.040381217	0.218404461	-1.068979633	0.82953621	2	0.342524299
1026	LOC1	-0.247287289	0.263346535	1.372438182	-1.409073336	0.020575908	2	0.276217262
1027	LRP1	-0.211622213	-0.297850025	1.05190266	-1.414212765	0.871782342	2	0.320680598
1028	LSB1	0.344803898	1.539060635	-0.286377999	-0.520886595	-1.07659994	2	0.181403315
1029	LST7	-0.015066275	0.595011772	0.781748705	-1.707369729	0.345675527	2	0.5671277
1030	LST8	-0.775134119	1.62854845	-0.292714383	0.221707351	-0.7824073	2	0.157830391
1031	LTO1	-0.725076774	1.242384042	0.906830998	-0.929230597	-0.494907669	2	0.240763834
1032	LTV1	0.334081305	-0.436277738	0.200021346	-1.400440854	1.302615942	2	0.282368183
1033	MAG1	-1.30701371	0.12603429	1.057717653	-0.696480967	0.819742733	2	0.201823839
1034	MAK21	0.766444079	-0.555458747	0.571773957	-1.502853338	0.72009405	2	0.260938016
1035	MAK5	0.305800999	0.460855027	1.036564889	-1.60653201	-0.196688906	2	0.316566265
1036	MAL12	-0.29329588	1.754634844	-0.454989737	-0.750003547	-0.25634568	2	0.262358684
1037	MAL31	0.048685324	1.429273455	-0.187347929	-1.382485762	0.091874912	2	0.400455269
1038	MAL32	-0.303187822	1.757164152	-0.459437896	-0.736867587	-0.257670847	2	0.260741153
1039	MAL33	0.884228874	0.028640266	0.612933167	-1.678760211	0.152957904	2	0.305835145
1040	MAM33	0.273475349	0.632568023	-0.818620165	-1.237677379	1.150254172	2	0.320147287
1041	MAP1	0.551225723	1.373742609	-0.312184658	-1.259705522	-0.353078153	2	0.299685852
1042	MAP2	-0.923117597	0.076820653	1.383618259	-1.004594046	0.467272731	2	0.232308769
1043	MAS2	1.228162789	0.208669979	-0.226059144	-1.517522735	0.306749111	2	0.270679679
1044	MBA1	0.621260235	0.645687243	0.512017227	-1.711858286	-0.067106419	2	0.412444717
1045	MCO6	0.174270383	1.003319821	0.592550929	-1.607968468	-0.162172666	2	0.428389115
1046	MDH1	0.746699481	0.737497997	-0.349907508	-1.599810095	0.465520124	2	0.414044935
1047	MDM35	-0.208368215	0.324058357	0.21650722	-1.535316696	1.203119335	2	0.466842856
1048	MED8	-0.229002676	0.538423606	0.899303309	-1.633537569	0.424813329	2	0.524913211
1049	MEF1	0.450807357	0.547639487	-0.440182721	-1.533578847	0.975314724	2	0.420412087
1050	MEF2	0.308042981	0.467762053	1.079551479	-1.560016335	-0.295340178	2	0.277348002
1051	MET16	-1.154140347	1.524911798	0.242278567	-0.525602621	-0.087447396	2	0.236376531
1052	MET2	-1.348223334	0.566567515	1.179896861	-0.640618271	0.242377229	2	0.206509202
1053	MFM1	-0.492164201	-0.281952301	0.833512546	-1.250716078	1.191320035	2	0.275935846
1054	MGE1	0.087603054	1.283963259	0.562643014	-1.246938572	-0.687270756	2	0.268613098
1055	MGL2	-0.414872509	1.517274492	-0.121842341	-1.207972219	0.227412577	2	0.375785837
1056	MGR2	0.907188338	0.400252723	0.659668677	-1.552274462	-0.414835277	2	0.226077901
1057	MHR1	-0.004037106	0.397379663	0.28544173	-1.667966957	0.98918267	2	0.570682641
1058	MHT1	-0.930274308	1.514599833	0.242248851	-0.882477956	0.055903581	2	0.295918844
1059	MIC10	0.107940658	0.768706523	0.901950467	-1.597189937	-0.181407711	2	0.385097247
1060	MIC12	0.865841835	0.046288954	0.348856823	-1.710176465	0.449188852	2	0.378228393
1061	MIC26	0.618506771	0.275277895	0.973199768	-1.586078697	-0.280905737	2	0.243749998
1062	MIC60	1.107710977	0.609264886	0.223487703	-1.454549092	-0.485914475	2	0.221096997
1063	MIG2	-1.049801444	1.610072834	0.163858915	-0.453033018	-0.271097287	2	0.224530227
1064	MIN4	-0.74043469	1.560673119	0.444620831	-0.536425132	-0.728434128	2	0.205698155
1065	MIN7	0.869116573	0.511848032	-0.455406354	-1.546043634	0.620485383	2	0.368728771
1066	MIN8	0.256633369	0.724588175	0.966946408	-1.510948368	-0.437219583	2	0.282577413
1067	MIR1	0.681732377	0.273207824	0.815407843	-1.668960473	-0.101387571	2	0.308834472
1068	MIT1	0.426972639	0.963700001	0.654512918	-1.452242363	-0.592943195	2	0.276932551
1069	MIX14	-0.465493026	0.206095525	0.550678086	-1.448554782	1.157274197	2	0.416519192
1070	MIX23	-0.657628923	0.510241673	1.065558087	-1.394565176	0.476394339	2	0.393424074
1071	MLF3	-0.21495187	1.249544674	-0.250614892	-1.397552304	0.613574392	2	0.444660416
1072	MMO1	-0.133386924	1.715627592	-0.163173542	-0.657917027	-0.7611501	2	0.222110481
1073	MMP1	-0.490011158	-0.004414515	1.263654901	-1.350841571	0.581612343	2	0.315201672
1074	MMT2	-0.808687643	0.533741023	1.321610254	-1.142500119	0.095836485	2	0.268548271
1075	MND1	-0.567436545	1.550355422	-0.621484037	-0.822143118	0.460708279	2	0.293783157
1076	MNN1	0.403858197	-0.418703697	0.15163618	-1.415472991	1.278682311	2	0.287745953
1077	MNN10	-0.584566185	0.278222827	1.347655134	-1.302491857	0.261180081	2	0.296368608
1078	MNP1	-0.061684154	0.7627445	-0.190932783	-1.529396058	1.019268495	2	0.48738466
1079	MOD5	-0.055454505	1.653613868	-0.026636855	-0.669711799	-0.90181071	2	0.210903862
1080	MOH1	0.416407658	0.51611341	0.369574668	-1.785931017	0.483835281	2	0.590667327
1081	MPH3	0.383579517	-0.229625833	0.109594148	-1.501700761	1.23815293	2	0.341506925
1082	MPT5	-0.257913537	1.254172889	-1.468103188	0.019258932	0.452584904	2	0.183531986
1083	MRF1	0.464456423	0.619155309	0.497734672	-1.766085655	0.184739251	2	0.522334485
1084	MRM1	1.079839661	-0.245476967	-0.451052798	-1.308967684	0.925657788	2	0.242691322
1085	MRM2	0.48061857	0.136278178	0.755061721	-1.744086229	0.372127761	2	0.453579679
1086	MRP1	0.17403074	0.325245568	-0.47123175	-1.36336953	1.335324973	2	0.336882414
1087	MRP10	0.347684907	0.384549201	0.056695919	-1.701526105	0.912596079	2	0.539435751
1088	MRP13	-0.01173152	0.450430579	-0.282228981	-1.439315497	1.282845418	2	0.395261097
1089	MRP17	-0.119663238	0.306481595	-0.085947499	-1.443144176	1.342273317	2	0.387267939
1090	MRP2	0.193229615	0.819464268	0.302895113	-1.738074086	0.42248509	2	0.606934208
1091	MRP20	-0.015095143	0.096484114	0.098118431	-1.497717527	1.318210125	2	0.3935158
1092	MRP21	0.782690944	0.768128751	0.222855498	-1.653240457	-0.120434735	2	0.373058462
1093	MRP35	0.117303685	0.722310189	0.979230759	-1.561924063	-0.25692057	2	0.342525156
1094	MRP49	-0.463670383	0.738937657	0.492822523	-1.546182134	0.778092337	2	0.537810458
1095	MRP51	0.520053695	0.53270869	0.161051465	-1.765172007	0.551358157	2	0.556257914
1096	MRP7	0.386521163	0.505950455	0.500953414	-1.785942644	0.392517613	2	0.580725345
1097	MRP8	0.592609365	0.051072935	-0.094425543	-1.594940467	1.04568371	2	0.398940158
1098	MRPL1	0.093738696	0.921773776	0.017162584	-1.658275075	0.625600019	2	0.569754668
1099	MRPL10	0.272409499	0.841835618	0.481693691	-1.723054996	0.127116189	2	0.53339898
1100	MRPL11	-0.57318727	0.5866756	0.244125426	-1.400516052	1.142902296	2	0.431675086
1101	MRPL13	0.528595451	0.426258513	0.039055802	-1.730534403	0.736624637	2	0.527349294
1102	MRPL15	-0.479721602	0.340698373	0.13216353	-1.344958277	1.351817975	2	0.358194178
1103	MRPL16	-0.153405716	-0.093275369	0.341255437	-1.434161172	1.339586821	2	0.345393323
1104	MRPL17	0.700739806	0.90098425	0.098848991	-1.638146167	-0.062426881	2	0.398988586
1105	MRPL19	-0.037117615	1.169425283	-0.164075728	-1.517413943	0.549182003	2	0.489034303
1106	MRPL20	0.339215173	1.074809147	0.185597154	-1.641201737	0.041580262	2	0.473395126
1107	MRPL22	0.435301354	0.806387512	0.579479632	-1.674170498	-0.146998001	2	0.418529345
1108	MRPL23	-0.081544258	0.358778635	0.358778635	-1.64722621	1.011213197	2	0.557420016
1109	MRPL24	0.067982622	0.766408736	0.384180863	-1.731324868	0.512752647	2	0.630553124
1110	MRPL25	0.297871776	0.728174671	0.585722799	-1.7383713	0.126602054	2	0.527816021
1111	MRPL27	-0.042383901	1.042125247	0.546281386	-1.615229294	0.069206562	2	0.497801367
1112	MRPL28	-0.13487396	-0.173752219	1.014674563	-1.509052425	0.803004042	2	0.371239816
1113	MRPL3	0.533967002	0.88331324	-0.355192247	-1.590397568	0.528309573	2	0.44924197
1114	MRPL31	-0.183164994	0.774497104	-0.202042723	-1.469401621	1.080112233	2	0.459635742
1115	MRPL33	0.21640605	0.773949885	0.575420696	-1.730842109	0.165065478	2	0.547553889
1116	MRPL35	0.128571568	0.512977082	0.782715537	-1.735219581	0.310955394	2	0.554781314
1117	MRPL36	-0.000858984	0.324578961	0.321260158	-1.66104152	1.016061386	2	0.55548042
1118	MRPL37	0.086455881	0.166328827	0.737947024	-1.705638482	0.714906751	2	0.542363533
1119	MRPL38	-0.363083646	0.756717535	0.937173626	-1.540540922	0.209733407	2	0.45729381
1120	MRPL39	0.376878249	0.106688603	0.106363465	-1.647972596	1.058042279	2	0.464607683
1121	MRPL40	0.507425968	0.689234498	0.288764358	-1.762723781	0.277298956	2	0.537268641
1122	MRPL44	-0.357814258	0.49629535	0.51499848	-1.581115861	0.927636288	2	0.541053366
1123	MRPL49	0.158412406	0.737648011	0.225061527	-1.733521121	0.612399178	2	0.62299105
1124	MRPL50	-0.133737113	0.81485055	0.669675394	-1.664675114	0.313886283	2	0.564611268
1125	MRPL51	0.06224117	0.024065461	0.020479897	-1.465736314	1.358949786	2	0.359640661
1126	MRPL6	0.405545551	0.443936265	0.443936265	-1.787960289	0.494542208	2	0.587310024
1127	MRPL7	0.014959224	0.485694445	0.085638128	-1.631927845	1.045636049	2	0.540275546
1128	MRPL9	0.039199603	0.865871999	0.03464151	-1.654339285	0.714626173	2	0.576827942
1129	MRPS16	-0.244620018	0.834585944	-0.143230001	-1.473033122	1.026297198	2	0.472685301
1130	MRPS17	-0.389062043	0.369614006	0.313059383	-1.483014156	1.189402812	2	0.449976484
1131	MRPS18	-0.102924672	0.820145338	0.495183922	-1.687081237	0.474676649	2	0.609492925
1132	MRPS28	0.221607001	0.867151335	0.060594497	-1.700456422	0.551103588	2	0.57895736
1133	MRPS35	-0.206150756	1.30713886	0.037718435	-1.463540301	0.324833762	2	0.466809937
1134	MRPS5	0.546180049	0.489068644	0.108093782	-1.754295214	0.61095274	2	0.541795628
1135	MRPS8	-0.226225014	1.231386512	0.644694979	-1.397582012	-0.252274465	2	0.367317872
1136	MRPS9	0.809610498	-0.061426	-0.296848395	-1.480814772	1.029478669	2	0.320213595
1137	MRS4	-0.482580949	1.53825624	0.371482046	-1.063218073	-0.363939264	2	0.298761548
1138	MRT4	-0.734659349	1.657723843	0.200447293	-0.704774801	-0.418736986	2	0.247688481
1139	MRX10	0.304029201	0.332007348	0.744049154	-1.760418942	0.380333239	2	0.535576076
1140	MRX14	-0.084699719	0.263621611	0.91716264	-1.66191875	0.565834219	2	0.514411648
1141	MRX15	-0.742375609	1.144248272	0.328624936	-1.304601403	0.574103804	2	0.423850604
1142	MRX19	1.082707029	-0.404255919	0.08735422	-1.469977405	0.704172075	2	0.247765192
1143	MRX20	0.618418503	0.82559551	0.240052983	-1.69651707	0.012450074	2	0.443229766
1144	MRX4	-0.309514274	1.777362268	-0.361434958	-0.518034442	-0.588378595	2	0.221716856
1145	MRX6	0.697717268	-0.058460828	0.333396169	-1.695787629	0.723135019	2	0.413218195
1146	MRX7	-0.06056023	0.223862817	1.265288745	-1.528183156	0.099591824	2	0.322142181
1147	MRX8	-0.662405606	0.767456715	0.718821943	-1.440561972	0.61668892	2	0.464736378
1148	MSC6	-0.121591397	0.121866491	0.051717608	-1.434246641	1.382253939	2	0.360504465
1149	MSE1	0.018518908	0.554705881	0.576239494	-1.736470583	0.587006301	2	0.632887091
1150	MSF1	0.900019039	0.761405792	-0.433461892	-1.527324573	0.299361634	2	0.356282579
1151	MSG5	0.8571545	-0.304717329	0.503112424	-1.614563399	0.559013804	2	0.300992692
1152	MSH4	-0.706077165	-0.421638497	1.243164298	-0.998881677	0.883433041	2	0.208311652
1153	MSM1	-0.042022764	0.228123577	0.260641192	-1.597865579	1.151123574	2	0.490872581
1154	MSO1	-0.312653632	-0.370728437	1.303937758	-1.2777513	0.657195611	2	0.253952394
1155	MSS1	-0.226796907	-0.274396257	0.957586939	-1.422380599	0.965986824	2	0.332908752
1156	MSS116	-0.731268493	0.831693278	0.698751702	-1.391035976	0.591859489	2	0.44301223
1157	MSS51	0.476940061	0.080870414	-0.41671199	-1.40890362	1.267805136	2	0.32439663
1158	MSW1	-0.012740583	1.36016703	-0.097311692	-1.449351109	0.199236353	2	0.437661681
1159	MSY1	0.451450794	0.717010085	0.171914699	-1.75513726	0.414761682	2	0.562968914
1160	MTE1	-0.617154965	-0.027609018	1.335197018	-1.238876835	0.5484438	2	0.276734247
1161	MTF2	-0.009360793	0.411874876	0.886600789	-1.696532228	0.407417356	2	0.535780529
1162	MTG2	-0.050372738	-0.167518642	0.834078831	-1.5498403	0.933652849	2	0.400967735
1163	MTH1	-0.866384115	1.568926334	-0.67486792	-0.421279834	0.393605534	2	0.237391887
1164	MTR2	-0.688559872	0.992914907	1.061192273	-1.173444891	-0.192102418	2	0.291100039
1165	MTR4	0.731980191	-0.191994804	0.820477796	-1.636455714	0.275992531	2	0.287187061
1166	MUD1	1.080663147	0.091264136	0.485615343	-1.607967046	-0.04957558	2	0.241327444
1167	MUP3	-1.118848042	1.573005871	0.078225939	-0.517185961	-0.015197807	2	0.240471131
1168	MZM1	0.421322775	0.499844683	0.093757502	-1.742131587	0.727206626	2	0.566093879
1169	NAM2	0.710079743	0.258252516	-0.177519936	-1.637357651	0.846545327	2	0.421836074
1170	NAM9	0.019097456	0.310979967	-0.139770026	-1.485348404	1.295041006	2	0.405812732
1171	NAT2	-0.241721061	0.332310402	0.235891054	-1.527461846	1.200981451	2	0.465073343
1172	NCE101	0.300042607	-0.169829644	1.135882897	-1.578934553	0.312838693	2	0.302926252
1173	NDI1	0.792057915	0.321775534	-0.032841935	-1.698890087	0.617898572	2	0.438224058
1174	NEL1	-0.37705855	0.604202255	0.386144298	-1.56274869	0.949460687	2	0.538106714
1175	NHP2	-0.182550564	0.05226899	1.392220282	-1.4150042	0.153065492	2	0.269426286
1176	NMA111	-0.267454256	1.607124227	-0.17510458	-1.146575195	-0.017990197	2	0.342859504
1177	NOC3	0.206306664	-0.114656042	1.004075239	-1.628561058	0.532835197	2	0.38647726
1178	NOG2	0.091781427	-0.207693182	0.169343196	-1.426418391	1.37298695	2	0.315754391
1179	NOP10	-0.150784328	0.501226394	1.241998239	-1.472808469	-0.119631835	2	0.305336977
1180	NOP16	-0.481038772	1.000081447	0.56889195	-1.50651598	0.418581355	2	0.501175345
1181	NOP19	-0.738888259	0.760591252	0.75730292	-1.389155964	0.610150051	2	0.436571851
1182	NOP2	0.978200413	-0.017009795	0.575589529	-1.643228545	0.106448397	2	0.268822114
1183	NOP4	1.017873091	-0.157750318	0.537618421	-1.613522284	0.215781091	2	0.254225533
1184	NOP53	-0.823399435	0.864705444	0.431445804	-1.303241701	0.830489888	2	0.415883443
1185	NOP56	0.552669236	0.378990913	0.178020281	-1.759733583	0.650053153	2	0.537489365
1186	NOP58	-0.70031278	0.910821567	-0.432987368	-0.999557644	1.222036226	2	0.298139738
1187	NOP6	-0.660836574	-0.00791421	0.837917033	-1.277650353	1.108484104	2	0.318803332
1188	NOP7	0.830617997	0.402453955	0.235945717	-1.737860149	0.268842481	2	0.424243079
1189	NQM1	1.195244818	-0.274407193	-0.426136482	-1.294282663	0.799581519	2	0.225782951
1190	NRE1	-0.468611158	1.762918681	-0.187943129	-0.665382021	-0.440982373	2	0.245242901
1191	NRG1	0.002778723	1.568306661	0.167982461	-0.871759071	-0.867308774	2	0.226565562
1192	NRP1	-0.239551536	0.373347879	1.138470679	-1.557485574	0.285218552	2	0.412704534
1193	NSA2	0.21017746	0.530035675	0.787611267	-1.735362768	0.207538366	2	0.522385925
1194	NTE1	0.997245676	0.109113395	0.519345924	-1.650234362	0.024529368	2	0.275627774
1195	NTH2	1.076812399	0.012429472	0.431705312	-1.625722377	0.104775194	2	0.260304265
1196	OAR1	-0.985596312	0.791289387	0.043463391	-1.017554688	1.168398222	2	0.303751258
1197	OAZ1	-0.636914078	1.144467512	-0.151811664	-1.226253374	0.870511604	2	0.392076208
1198	OLA1	-0.868560107	1.698317471	-0.441751061	0.019190028	-0.40719633	2	0.183679625
1199	OMS1	0.622053879	1.008156286	-0.018385829	-1.611313618	-0.000510717	2	0.41303142
1200	ORM2	-0.547778466	1.645057629	-0.63019947	0.260166068	-0.72724576	2	0.158461659
1201	OSI1	-0.026169865	1.34535446	-0.730681778	-1.155144222	0.566641405	2	0.346147791
1202	OTU1	-0.481765922	1.185508579	0.897506991	-1.171402379	-0.429847269	2	0.280599263
1203	OXA1	1.033332722	0.033472638	-0.653256318	-1.306512636	0.892963595	2	0.26327702
1204	OXR1	0.950669076	0.962647267	-0.259128194	-1.432990893	-0.221197257	2	0.295331273
1205	PAC2	-0.658112607	-0.053958777	1.481791035	-1.116992806	0.347273156	2	0.227006269
1206	PAM16	0.739090238	0.781851808	0.553234756	-1.475996119	-0.598180683	2	0.247346783
1207	PAM18	0.22680064	0.892916936	0.568213911	-1.681771632	-0.006159856	2	0.486409676
1208	PAU2	1.009791072	-0.252447768	0.150843972	-1.567968888	0.659781612	2	0.291191999
1209	PBP4	0.470115406	-0.614208695	0.415306916	-1.399030917	1.127817291	2	0.265616858
1210	PCP1	0.775011838	-0.433292764	0.507312392	-1.563335507	0.71430404	2	0.292543751
1211	PCS60	0.533362628	-0.170274296	-0.396985529	-1.311275582	1.34517278	2	0.269022529
1212	PCT1	1.013244644	0.026676289	-0.16771662	-1.568384061	0.696179748	2	0.324343701
1213	PDR12	1.098566987	0.288638002	-1.054446342	-1.044621156	0.711862509	2	0.227445244
1214	PDR16	-1.388678339	0.675377746	0.447859952	-0.697830541	0.963271182	2	0.237549336
1215	PDR17	-0.57110516	0.962063054	-0.33972764	-1.172686712	1.121456457	2	0.354096592
1216	PEF1	0.135152341	0.627176856	1.085747822	-1.516423674	-0.331653345	2	0.290092114
1217	PER33	-0.525646639	1.729572556	-0.185933132	-0.209372798	-0.808619988	2	0.186113807
1218	PET100	-0.052272759	0.456147332	0.227831849	-1.645846316	1.014139894	2	0.561651415
1219	PET123	-0.037677398	0.842928269	-0.133682306	-1.569615555	0.89804699	2	0.519083396
1220	PET127	0.527678604	-0.397378703	1.035200318	-1.534803253	0.369303034	2	0.251404492
1221	PET191	0.448226304	0.094333773	0.830294992	-1.725282439	0.35242737	2	0.430389148
1222	PET309	0.724680645	0.164360559	0.235334436	-1.736992268	0.612616628	2	0.455465613
1223	PET494	0.792767813	-0.329928692	0.438232075	-1.604800354	0.703729157	2	0.318195102
1224	PET9	1.088651419	0.603598031	0.208680641	-1.498275364	-0.402654728	2	0.239697692
1225	PEX19	0.094538768	0.807391579	0.869231455	-1.598010151	-0.173151651	2	0.395026237
1226	PFK1	-0.524451485	1.108312327	0.339368493	-1.450363182	0.527133848	2	0.485464176
1227	PFK27	-1.584661352	1.123461039	0.201193871	-0.146043012	0.406049453	2	0.191784699
1228	PHD1	-0.214887334	1.728887596	-0.146340812	-0.620153614	-0.747505836	2	0.220532747
1229	PHM6	-0.627254607	0.069694956	1.338181456	-1.258147138	0.477525333	2	0.286005565
1230	PHM8	-0.262793798	1.541571659	0.185901703	-1.205252926	-0.259426639	2	0.336364901
1231	PHO92	-0.72545355	1.425891461	-0.825516109	-0.550344073	0.675422271	2	0.249623453
1232	PIB1	-0.37407997	-0.35525766	1.167198343	-1.285617564	0.847756851	2	0.273418887
1233	PIC2	1.035489347	1.094829933	-0.574494442	-1.085133759	-0.470691079	2	0.223777256
1234	PIS1	-1.569644935	0.763196744	0.850738484	-0.360530078	0.316239785	2	0.191508462
1235	PMC1	-0.480065654	1.473369199	-1.249736131	0.172942906	0.083489679	2	0.176157312
1236	PMD1	0.090285357	-0.662092615	0.663525715	-1.292657009	1.200938552	2	0.242488784
1237	PMP2	-0.760060952	0.992924973	-0.501787025	-0.90198853	1.170911534	2	0.283524968
1238	PMP3	-0.047685302	1.730947173	-0.543912648	-0.737973013	-0.401376209	2	0.249170291
1239	PNT1	0.218783743	-0.15290687	0.817114973	-1.639669321	0.756677475	2	0.420991588
1240	POP6	-0.539979824	0.899668617	0.11433816	-1.414636969	0.940610016	2	0.465472141
1241	PPM1	0.36325045	1.205407597	0.457291331	-1.29018475	-0.735764628	2	0.257693979
1242	PPM2	0.407002149	0.383521255	0.64181108	-1.776720918	0.344386433	2	0.536800343
1243	PPN2	0.253637628	1.611952366	-0.278873075	-0.811689293	-0.775027627	2	0.226782784
1244	PRM4	0.908775561	0.942692958	0.217787606	-1.254985807	-0.814270318	2	0.204962045
1245	PRM7	-0.571678139	1.748975807	-0.074177657	-0.538743433	-0.564376577	2	0.225151185
1246	PRM9	0.554033964	-0.812151152	0.818631082	-1.330545505	0.770031611	2	0.210646997
1247	PRP46	-0.705288778	1.754455903	-0.394373373	-0.162253847	-0.492539905	2	0.19599928
1248	PSP1	0.661541418	0.865294383	0.231005324	-1.65842759	-0.099413535	2	0.403829604
1249	PTR2	0.130881557	0.100639219	0.067059098	-1.549945118	1.251365244	2	0.419230138
1250	PUF6	0.291104834	0.652866182	0.44466499	-1.773007438	0.384371432	2	0.604213075
1251	PUS5	0.667918649	-0.640440983	0.832784645	-1.449975295	0.589712984	2	0.227523896
1252	PWP1	0.621741851	-0.188731461	0.767919402	-1.665124728	0.464194935	2	0.345306005
1253	QCR10	0.436989046	0.519191617	0.806968326	-1.698255454	-0.064893535	2	0.399754066
1254	QCR2	0.82292345	0.441943777	0.726691886	-1.550868624	-0.440690489	2	0.230802284
1255	QCR6	0.479649842	0.823466785	0.695459634	-1.552018104	-0.446558157	2	0.305934958
1256	QCR7	0.228704573	0.75010832	0.964420789	-1.503991568	-0.439242113	2	0.285340175
1257	QCR8	0.053910904	1.103093823	0.552477408	-1.566738877	-0.142743259	2	0.430753669
1258	QCR9	0.202453887	0.666227529	0.895063614	-1.642995424	-0.120749605	2	0.399600513
1259	QDR2	-0.713009075	1.419894981	-0.882341171	-0.496052327	0.671507593	2	0.242061959
1260	QRI5	0.101747246	-0.06139023	-0.084801759	-1.388043513	1.432488256	2	0.306087672
1261	RAD28	0.491158541	-0.714655752	0.397477075	-1.326931044	1.15295118	2	0.23818356
1262	RAD6	-0.780203458	1.53848917	0.464568373	-0.785817135	-0.437036949	2	0.249926234
1263	RCF1	1.147948551	-0.336902684	-0.311205133	-1.33318896	0.833348226	2	0.23205078
1264	RCF2	-0.257556167	1.390895616	-0.470900306	-1.213805063	0.551365919	2	0.376936259
1265	RCM1	0.4847833	0.318651946	0.936140171	-1.667918761	-0.071656656	2	0.336714036
1266	RDL2	-0.320262952	0.95734105	0.616630687	-1.579430765	0.32572198	2	0.527018577
1267	REA1	0.39955977	0.566043008	-0.075526542	-1.693662399	0.803586164	2	0.534168058
1268	REG1	0.723432158	-0.03345294	0.130851322	-1.659719748	0.838889207	2	0.402051803
1269	REI1	0.12075688	-0.406091005	1.02225215	-1.487383569	0.750465543	2	0.310718703
1270	RFS1	-1.237082804	1.315836086	0.632114411	-0.562757827	-0.148109865	2	0.2263982
1271	RFU1	-0.306340535	0.452084365	0.569050751	-1.60689535	0.892100769	2	0.553092147
1272	RGI1	-0.386429301	1.779144577	-0.496882407	-0.584236971	-0.311595898	2	0.241243005
1273	RHO5	0.620530408	0.582789109	0.487609651	-1.742101347	0.051172178	2	0.446051396
1274	RIB1	-0.756346166	1.553657266	0.43290206	-0.8021536	-0.428059559	2	0.253686437
1275	RIB7	0.158439242	-0.902601838	1.033977363	-1.157108313	0.867293545	2	0.189718027
1276	RIE1	-0.152416715	1.761209939	-0.604279525	-0.553399129	-0.451114569	2	0.228890861
1277	RIM2	0.072618337	0.043178471	0.365381454	-1.60872515	1.127546887	2	0.465214887
1278	RIM4	0.978784301	-0.704792875	0.423131394	-1.378905528	0.681782709	2	0.205437191
1279	RIM8	0.32776866	1.334075949	-0.077276329	-1.44474453	-0.13982375	2	0.37964867
1280	RIO2	0.451122164	0.0119181	1.117652954	-1.595921901	0.015228684	2	0.268275385
1281	RIX1	0.958748517	-0.122261158	0.312905676	-1.648798783	0.499405748	2	0.321592301
1282	RLP24	0.824230114	0.517032211	0.414732038	-1.696398565	-0.059595798	2	0.362675454
1283	RLP7	-0.549647721	0.221122647	0.33426852	-1.332766497	1.327023051	2	0.346838097
1284	RMA1	-0.56530861	1.275623171	-0.401295537	-1.114829046	0.805810023	2	0.356349927
1285	RMD9	0.54624387	0.370644751	-0.375288695	-1.550786928	1.009187001	2	0.407087157
1286	RML2	0.286259175	0.15217774	-0.177868868	-1.513995054	1.253427007	2	0.389382503
1287	ROG3	-0.308574885	1.478784454	-0.729438198	-0.958206223	0.517434853	2	0.312912537
1288	RPA135	0.942383599	0.18847672	0.588047366	-1.651056066	-0.067851619	2	0.276329314
1289	RPA34	-0.96333909	0.227240104	1.256251898	-1.068436331	0.548283418	2	0.265021271
1290	RPB5	-0.500044834	1.46966245	0.598360329	-0.820968351	-0.747009593	2	0.224771434
1291	RPC40	-0.275377304	0.611447966	1.041819053	-1.559468192	0.181578477	2	0.436078818
1292	RPC82	-0.014593165	0.967692038	0.924325558	-1.411269183	-0.466155249	2	0.295640776
1293	RPF1	-0.290409985	-0.124344557	1.101512801	-1.45041381	0.763655551	2	0.352832991
1294	RPM2	0.113638004	0.605472995	0.558509862	-1.755143279	0.477522418	2	0.628046953
1295	RPO41	0.42010542	0.42010542	-0.465260705	-1.483673653	1.108723518	2	0.388952923
1296	RPS22B	-1.374993054	0.645622153	0.914404393	-0.740325378	0.555291886	2	0.238584372
1297	RPS9A	-1.304361514	1.377494496	-0.457410142	-0.050854683	0.435131842	2	0.194829343
1298	RRF1	0.325989149	0.959796124	-0.10968473	-1.653152494	0.477051951	2	0.52062837
1299	RRG9	0.068392796	0.008134826	-0.10032952	-1.399641996	1.423443894	2	0.319604751
1300	RRN3	0.832467679	-0.699248293	0.352079804	-1.377623504	0.892324315	2	0.229424724
1301	RRP12	0.502758347	0.133332873	-0.050672153	-1.626038259	1.040619192	2	0.435544948
1302	RRP3	0.89766366	-0.400635124	0.635594068	-1.56338067	0.430758065	2	0.249483741
1303	RRP36	-0.38642304	0.60043032	0.908585679	-1.569890861	0.447297902	2	0.497636978
1304	RRP5	0.750881703	0.42960281	0.785348404	-1.575620622	-0.390212295	2	0.245301708
1305	RRP8	0.368873654	-0.093774405	0.994382129	-1.649765636	0.380284257	2	0.359231111
1306	RRS1	0.224399359	0.743842319	0.880381612	-1.599799511	-0.248823779	2	0.360848211
1307	RRT1	0.38778721	0.255275008	0.369084287	-1.758273769	0.746127264	2	0.563683772
1308	RRT15	-0.163639422	1.62512245	-0.489381695	-1.042923281	0.070821947	2	0.319675971
1309	RRT6	0.590905672	-1.005913842	0.576247547	-1.151578961	0.990339584	2	0.181305151
1310	RSB1	-0.56990719	1.202694652	0.301752861	-1.389494042	0.454953719	2	0.454543009
1311	RSF2	-0.330832863	0.699118503	-0.602365496	-1.110058694	1.34413855	2	0.297596962
1312	RSM18	-0.133413573	0.609036754	0.452696207	-1.683883587	0.755564199	2	0.620503833
1313	RSM23	0.108657462	0.007829838	-0.111095053	-1.412620873	1.407228627	2	0.325582877
1314	RSM24	-0.108781856	1.010347799	0.024209612	-1.589441713	0.663666158	2	0.546772066
1315	RSM25	0.300196485	0.95651329	0.30766406	-1.697794496	0.13342066	2	0.521554098
1316	RSM26	-0.226003688	0.324329968	-0.104737184	-1.381125068	1.387535972	2	0.357909717
1317	RSM27	0.374498386	0.627628449	0.379248067	-1.778783514	0.397408612	2	0.592266846
1318	RSM28	0.015572967	-0.167043735	0.139468398	-1.399760248	1.411762618	2	0.306335993
1319	RSN1	-0.846070567	1.238841004	-0.123994154	-1.055784546	0.787008262	2	0.34546674
1320	RTC6	0.522061477	-0.292321811	0.410453254	-1.598494757	0.958301837	2	0.366876389
1321	SAM1	-0.761684635	0.380451607	1.191869961	-1.278809442	0.46817251	2	0.330938462
1322	SAM37	0.711729534	0.203108285	0.76786499	-1.691888611	0.009185802	2	0.327946179
1323	SCO2	0.505451748	0.729065626	-0.142712065	-1.685331392	0.593526082	2	0.509456034
1324	SCW4	-0.727834153	1.51883674	-0.961328735	-0.250048776	0.420374923	2	0.216483185
1325	SDA1	0.305233037	-0.748579365	0.540744141	-1.283468993	1.18607118	2	0.229574422
1326	SDD1	-0.498936014	1.776625591	-0.488906711	-0.54363182	-0.245151046	2	0.240152935
1327	SDH4	0.973927548	0.399599144	0.553072752	-1.567453459	-0.359145985	2	0.236063346
1328	SDH5	-0.48949961	1.12681528	0.592257506	-1.446646975	0.217073799	2	0.45299552
1329	SDH7	0.293677133	0.43831773	0.402866603	-1.774777936	0.63991647	2	0.615995388
1330	SDO1	-1.04240161	1.503525478	0.390099578	-0.688615203	-0.162608243	2	0.252345022
1331	SDP1	-0.919823142	1.261613265	0.242339486	-1.108436421	0.524306811	2	0.359391514
1332	SDS23	0.919902876	-0.163585041	-0.079033685	-1.541017931	0.863733782	2	0.316357193
1333	SEF1	0.753554813	0.155970559	0.603891494	-1.730856288	0.217439423	2	0.380634703
1334	SEO1	-0.529922914	1.638717903	0.22021443	-0.438498151	-0.890511267	2	0.193432917
1335	SFA1	0.888330344	0.527181682	-0.670160267	-1.422928056	0.677576297	2	0.328095132
1336	SFK1	-0.138470172	1.609428299	-0.051898133	-1.145997357	-0.273062637	2	0.321472204
1337	SFM1	0.34407335	0.313491356	1.07182114	-1.619394335	-0.109991511	2	0.311283935
1338	SGN1	0.766386938	0.800757919	0.314408544	-1.612514552	-0.26903885	2	0.338663265
1339	SHE9	-0.255554326	0.785267895	0.627301622	-1.640391986	0.483376795	2	0.578520723
1340	SIS2	0.411900007	-0.178272928	0.817898285	-1.660828043	0.609302679	2	0.389815306
1341	SLF1	0.053050691	0.845399439	0.766079274	-1.64167155	-0.022857854	2	0.463886598
1342	SLM3	-0.881063886	0.192423363	1.321595829	-1.103804756	0.47084945	2	0.263065251
1343	SLO1	0.134280682	-0.29020164	1.177452927	-1.508160723	0.486628754	2	0.297527094
1344	SMF2	0.391272503	-0.338337511	0.75320754	-1.594746362	0.78860383	2	0.354974078
1345	SMP1	0.605836613	0.96012703	-1.313236479	-0.817229895	0.564502731	2	0.242327638
1346	SMY1	-0.263337316	-0.705808367	1.249109185	-1.097328206	0.817364705	2	0.197429242
1347	SMY2	1.057634553	0.337173184	0.062125254	-1.65110862	0.194175628	2	0.331355098
1348	SNC2	-0.745893902	1.600924871	0.366548086	-0.620705445	-0.60087361	2	0.223824095
1349	SNF3	0.600020799	-0.651263886	0.728128517	-1.446723436	0.769838006	2	0.249174639
1350	SNU13	-1.030639199	1.595583998	-0.384687955	-0.427518002	0.247261159	2	0.237686652
1351	SNU66	0.487468939	0.192886093	0.768917519	-1.745356456	0.296083905	2	0.448058556
1352	SOK2	-1.133176488	1.063744253	0.350341281	-0.983711676	0.70280263	2	0.319830666
1353	SOL1	-0.785077694	1.673422343	0.049145117	-0.734688397	-0.202801369	2	0.264747538
1354	SOL4	-0.536789637	1.606998233	-0.961044861	0.261525693	-0.370689427	2	0.166278435
1355	SOP4	-0.985827929	-0.076688515	1.327706498	-0.914993499	0.649803445	2	0.21494109
1356	SOV1	0.739747571	-0.558264104	0.608755567	-1.503788204	0.71354917	2	0.261614944
1357	SPE2	-0.273145821	1.769429369	-0.321756518	-0.612031823	-0.562495208	2	0.231738179
1358	SPG3	0.985510936	0.751612159	0.342615974	-1.343023256	-0.736715812	2	0.198948805
1359	SPI1	-0.821500059	1.54272227	-0.499087484	-0.690457308	0.468322581	2	0.274713825
1360	SPO24	0.613125481	0.777072322	0.698807104	-1.462792802	-0.626212105	2	0.241753398
1361	SPP41	0.695441505	-0.606948257	0.356858642	-1.431282102	0.985930211	2	0.261461348
1362	SPR6	0.203239062	0.023484114	0.358350186	-1.645047698	1.059974337	2	0.475634771
1363	SPT15	-0.915459786	0.513331613	1.301661032	-1.082033347	0.182500487	2	0.26427517
1364	SRO9	-1.015552362	1.581078993	-0.459436915	-0.408103182	0.302013466	2	0.235797726
1365	SRP40	-0.050480666	0.416704897	1.244368926	-1.504706883	-0.105886274	2	0.301295304
1366	SRX1	0.659275844	-0.201718728	-0.371747068	-1.343440942	1.257630895	2	0.275153311
1367	SSA4	-0.607223877	1.624821469	-0.74275764	0.310785863	-0.585625814	2	0.158964012
1368	SSC1	-0.638642818	1.052719282	-0.743978333	-0.803552056	1.133453925	2	0.266704431
1369	SSE2	-0.423611335	1.374936579	-1.32403835	-0.045556965	0.418270071	2	0.192435855
1370	STF1	0.986115258	0.404719754	0.547792984	-1.55436195	-0.384266046	2	0.229477205
1371	STF2	0.268591047	1.573376154	-1.071338721	-0.32348567	-0.44714281	2	0.196680732
1372	STP4	-0.103710356	1.335255715	-0.154934055	-1.433511167	0.356899862	2	0.446372236
1373	SUA5	0.077656176	-0.305801337	1.220793667	-1.475467336	0.482818831	2	0.285674818
1374	SUC2	-0.422109869	1.72234027	-0.304368925	-0.863209241	-0.132652236	2	0.286285022
1375	SUI3	-0.571702816	0.641734459	1.040033331	-1.439210445	0.329145471	2	0.410728612
1376	SUR1	-1.283448684	0.675489345	0.566173078	-0.866532534	0.908318795	2	0.269306208
1377	SVL3	-0.50826333	1.095830159	-0.928812185	-0.729351871	1.070597227	2	0.25621706
1378	SWM2	-0.947371111	0.261250882	0.833578846	-1.152735851	1.005277235	2	0.307753716
1379	SYC1	-0.576315802	0.673161939	0.223187381	-1.407752662	1.087719144	2	0.445342821
1380	SYG1	0.753338403	0.080714829	-0.281287442	-1.540121146	0.987355355	2	0.358339076
1381	SYH1	-0.223153945	-0.640304593	1.091808824	-1.191694031	0.963343746	2	0.225351608
1382	SYO1	0.004716887	0.048161901	0.853756589	-1.648676216	0.742040838	2	0.48198257
1383	TAR1	-0.307704336	1.596086335	-0.753422966	-0.836289548	0.301330515	2	0.289086493
1384	TAZ1	0.668050172	-0.584454589	0.460132953	-1.466137919	0.922409383	2	0.270840126
1385	TCM62	0.536407435	0.078802766	0.345634916	-1.730418963	0.769573846	2	0.486927997
1386	TDA6	-0.550247797	1.622198528	-0.265406498	-0.982064777	0.175520545	2	0.321459077
1387	TDA9	-0.857769408	0.097398333	0.701710715	-1.145537209	1.204197568	2	0.283205386
1388	TDH1	-0.780938358	1.545951908	-0.355932174	-0.832953959	0.423872584	2	0.299114038
1389	TIF5	0.746597106	-0.709169125	0.253865445	-1.335772404	1.044478978	2	0.230972015
1390	TIF6	-0.615185642	-0.225400899	1.053449689	-1.2105895	0.997726352	2	0.27430996
1391	TIM11	0.112773004	0.740805013	0.839219935	-1.65306422	-0.039733732	2	0.445454534
1392	TIM13	0.559801482	0.035313914	-0.09996116	-1.580392585	1.085238349	2	0.393408808
1393	TIM17	-0.497246135	1.213798625	0.532903062	-1.404113405	0.154657854	2	0.431928491
1394	TIM22	-0.856700476	0.143947545	1.056526393	-1.189237527	0.845464064	2	0.304276515
1395	TIM23	0.083661203	0.525875881	-0.043915437	-1.615958015	1.050336369	2	0.518999021
1396	TIM50	0.654156996	-0.769259461	0.288016575	-1.28696014	1.11404603	2	0.221129888
1397	TIM54	-0.136503699	0.235665581	0.777683928	-1.650158622	0.773312812	2	0.53483235
1398	TIM8	-0.622726043	0.536122726	0.922405649	-1.448597471	0.61279514	2	0.440469121
1399	TIM9	-0.182786149	0.511922037	0.317976045	-1.626253045	0.979141113	2	0.566242505
1400	TIP41	0.302100295	-0.53001362	0.305834538	-1.367728899	1.289807686	2	0.265676354
1401	TIR2	-1.025897308	0.719635621	0.757984451	-1.162101771	0.710379007	2	0.346948865
1402	TMA10	-0.773321161	1.730362357	-0.104415329	-0.555604273	-0.297021594	2	0.239591443
1403	TMA19	-0.785259912	1.595701557	0.144656778	-0.90185531	-0.053243113	2	0.296647807
1404	TMA23	-0.370174026	0.209975608	1.142421545	-1.498924371	0.516701245	2	0.399307109
1405	TMA46	0.984178176	-0.736307473	0.205990781	-1.309478039	0.855616554	2	0.205918729
1406	TMC1	-0.430510598	1.426164636	-0.836735087	-0.810199455	0.651280504	2	0.285968337
1407	TOD6	0.588842422	0.342387223	-0.142573008	-1.66017169	0.871515053	2	0.461519796
1408	TOH1	0.059477261	1.60627792	-0.571216829	-0.051770471	-1.042767881	2	0.161892625
1409	TOM20	0.043654506	0.488503417	0.612467981	-1.740486192	0.595860288	2	0.625346513
1410	TOM22	0.743723999	0.346781686	0.326775989	-1.761135696	0.343854023	2	0.458145277
1411	TOM40	0.897689047	0.25685663	-0.79374197	-1.283366738	0.922563032	2	0.280984832
1412	TOM6	-0.257230861	1.416037552	0.483394123	-1.237386546	-0.404814268	2	0.319606739
1413	TOM7	0.964563365	0.47533292	0.356781397	-1.640753084	-0.155924598	2	0.30328179
1414	TOM70	1.101764936	0.641139417	0.036638131	-1.518391237	-0.261151247	2	0.265894908
1415	TOS3	-0.715558619	1.487751046	-1.07508785	-0.039452765	0.342348188	2	0.19592936
1416	TOS8	-0.131475312	1.754173138	-0.488622438	-0.676068568	-0.458006821	2	0.241433947
1417	TPH3	0.900172723	0.102991437	-0.737416182	-1.27304683	1.007298852	2	0.270229988
1418	TPK3	-0.613243226	-0.459411938	1.446708086	-0.977580488	0.603527566	2	0.189835268
1419	TPO1	-1.096636226	1.575758027	-0.550911613	0.100296512	-0.028506701	2	0.182975349
1420	TPO2	-0.527458893	1.643308998	0.018087161	-1.001760909	-0.132176358	2	0.310669412
1421	TPO3	-0.165879229	0.400577955	-0.263746872	-1.353327724	1.382375869	2	0.349753152
1422	TRM12	0.808841171	-0.678452522	0.43586182	-1.408998854	0.842748385	2	0.235187472
1423	TRM13	1.15407766	-0.118802112	0.098202836	-1.56722917	0.433750786	2	0.267598261
1424	TRS23	-0.482238532	0.504750895	0.201426414	-1.424795661	1.200856884	2	0.43051103
1425	TSR3	-0.130057491	0.341855508	0.568720105	-1.662692367	0.882174244	2	0.573193883
1426	TUF1	0.678141297	0.596466469	-0.439602754	-1.566955608	0.731950596	2	0.410398478
1427	UBC8	0.279147138	-0.339822803	0.219643951	-1.448008607	1.28904032	2	0.311378181
1428	UBP16	-0.160347113	0.369678547	0.088401392	-1.524636988	1.226904163	2	0.457220095
1429	UBP3	-0.862648959	0.970386556	0.69169034	-1.270405839	0.470977901	2	0.392695813
1430	UGA2	0.120915168	0.983412716	-0.778592536	-1.248920356	0.923185008	2	0.353325903
1431	UPF3	-0.472149947	-0.180579737	1.237631857	-1.302816737	0.717914565	2	0.290772192
1432	UPS2	-0.118504484	1.247848611	-0.073722519	-1.493788814	0.438167206	2	0.480771062
1433	UPS3	-0.614273243	1.500622295	0.276183352	-1.137495953	-0.025036451	2	0.343770184
1434	URA10	0.81922409	0.800085964	-0.24497737	-1.604860535	0.230527851	2	0.393604312
1435	URA2	-0.940341984	0.379454566	0.465532796	-1.125034109	1.220388731	2	0.301163217
1436	URA8	0.251568265	0.583729215	0.765124782	-1.730233166	0.129810904	2	0.503412359
1437	UTP10	0.036064772	0.61982507	0.561754674	-1.739666814	0.522022298	2	0.632416878
1438	UTP13	0.684117782	0.078798907	0.798734374	-1.694176497	0.132525434	2	0.334686688
1439	UTP20	0.174270941	-0.03529538	0.667854776	-1.667706724	0.860876388	2	0.478218474
1440	UTP23	-0.401224633	0.525025927	1.16210558	-1.475449367	0.189542493	2	0.382076624
1441	UTP30	-0.746206494	0.237014977	0.779089066	-1.306186934	1.036289385	2	0.359021656
1442	UTP9	-0.649715307	0.527453898	0.665254527	-1.435472086	0.892478969	2	0.452929313
1443	UTR4	-0.368364677	0.855629037	0.275936999	-1.557361504	0.794160144	2	0.548094052
1444	VAM3	-0.313868496	-0.61681119	1.013781999	-1.157307309	1.074204996	2	0.22248487
1445	VBA3	-1.512632076	1.101793734	0.07469788	-0.298791521	0.634931983	2	0.208322498
1446	VBA5	0.542353743	1.020901164	0.382837936	-1.531351745	-0.414741098	2	0.331334432
1447	VHR1	0.882702175	0.991796732	0.203077782	-1.176216647	-0.901360043	2	0.19435293
1448	VPS20	0.007784685	1.022509386	0.703880399	-1.558204371	-0.1759701	2	0.412636042
1449	VPS27	0.950550197	0.782884946	-0.170571449	-1.566664106	0.003800412	2	0.339752808
1450	YAL037W	-0.976626717	0.138916731	0.920323344	-1.084497663	1.001884304	2	0.277144147
1451	YAL065C	0.870589896	1.258803607	-0.45924856	-0.996139862	-0.674005081	2	0.217552907
1452	YAP6	-0.101235554	1.744991728	-0.463887341	-0.71939201	-0.460476823	2	0.245604528
1453	YBL008W-A	-1.455732371	1.027575792	0.85631316	-0.21407829	-0.21407829	2	0.175084038
1454	YBL028C	-0.808522465	-0.161129032	1.430180011	-0.994747984	0.53421947	2	0.213623195
1455	YBL055C	-0.623001185	0.285931041	0.827184317	-1.412484412	0.922370238	2	0.411394654
1456	YBL100W-C	0.185704606	-0.483858484	0.675628818	-1.454375018	1.076900077	2	0.307636705
1457	YBR013C	-1.411923485	0.472512233	1.137076531	-0.5839746	0.386309322	2	0.199835832
1458	YBR062C	0.305774041	0.524471578	0.694196967	-1.759106385	0.234663799	2	0.537065571
1459	YBR072C-A	-0.813249869	1.625341262	-0.564177615	-0.541008104	0.293094326	2	0.252541731
1460	YBR085C-A	-1.64768369	0.987243129	0.490087847	-0.081846606	0.252199319	2	0.177164759
1461	YBR090C	-0.573961073	-0.18303823	1.372019266	-1.192242724	0.577222761	2	0.250419228
1462	YBR137W	-0.475426919	0.131488706	0.511028763	-1.40293338	1.23584283	2	0.378306223
1463	YBR144C	0.774972231	0.955198332	-0.261327845	-1.552948231	0.084105513	2	0.375697823
1464	YBR184W	-1.431849613	0.891283918	0.321741504	-0.607511908	0.826336099	2	0.23709076
1465	YBR221W-A	0.707168669	0.74193479	-1.356908855	-0.7890622	0.696867596	2	0.229146946
1466	YBR238C	-0.81339422	1.654971363	-0.491785265	-0.559882759	0.210090881	2	0.25443772
1467	YBR287W	-0.075578796	1.715139308	-0.270089928	-0.539974123	-0.829496461	2	0.207453241
1468	YCK3	0.964205738	-0.716810844	-0.023259349	-1.236974466	1.012838922	2	0.205097736
1469	YCL049C	-0.938258698	1.573222492	0.321316219	-0.273003757	-0.683276257	2	0.188280232
1470	YCR023C	-1.159329967	1.589229544	-0.128620151	-0.335539275	0.034259849	2	0.222314205
1471	YCT1	-1.015276881	1.298558894	-0.174946773	-0.843624084	0.735288844	2	0.298180846
1472	YDC1	-0.420111423	0.758691452	-0.518592108	-1.127112221	1.307124301	2	0.311409256
1473	YDL129W	-0.864379332	0.830640873	-0.271594599	-0.952436712	1.25776977	2	0.282236455
1474	YDL186W	-1.610996867	1.081008342	0.108311147	-0.049423533	0.471100912	2	0.182574979
1475	YDL241W	0.412133669	1.571533058	-0.515385841	-0.826017376	-0.64226351	2	0.231088651
1476	YDL242W	-0.551409933	1.047561302	0.21280426	-1.42731697	0.718361342	2	0.479322911
1477	YDR029W	0.699687846	-0.390550889	-0.014158945	-1.434773053	1.13979504	2	0.285857141
1478	YDR098C-A	-0.625350152	1.650548566	-0.639270022	-0.641010006	0.255081615	2	0.264499044
1479	YDR114C	-0.659644565	-0.338844777	1.285204152	-1.080694287	0.793979476	2	0.227107627
1480	YDR222W	-0.537609112	0.716393827	-0.037069833	-1.333065942	1.19135106	2	0.400318912
1481	YDR261C-C	-0.210472903	1.772638526	-0.520721875	-0.520721875	-0.520721875	2	0.223849013
1482	YDR261W-A	-0.447213595	1.788854382	-0.447213595	-0.447213595	-0.447213595	2	0.222325853
1483	YDR365W-A	-0.447213595	1.788854382	-0.447213595	-0.447213595	-0.447213595	2	0.222325853
1484	YDR391C	0.981693084	0.750187696	-1.03662968	-1.108286109	0.413035009	2	0.256630518
1485	YDR514C	0.433903432	0.576242124	0.826482728	-1.66329649	-0.173331794	2	0.365604088
1486	YDR524C-B	-1.106580037	1.435977771	0.56077583	-0.407841355	-0.482332208	2	0.200929531
1487	YDR524W-C	-0.973668771	1.581364556	0.322792798	-0.549373871	-0.381114713	2	0.227967094
1488	YER053C-A	0.751437215	1.317854965	-0.268894968	-0.953023014	-0.847374199	2	0.208707584
1489	YER137C	-0.762480736	0.778302076	1.138776934	-1.22903049	0.074432215	2	0.315391769
1490	YER137C-A	-0.447213595	1.788854382	-0.447213595	-0.447213595	-0.447213595	2	0.222325853
1491	YFH7	-0.278456415	0.676789693	-0.18351162	-1.412720572	1.197898913	2	0.422640326
1492	YFL051C	-0.354690309	1.655053503	0.166261083	-0.859519415	-0.607104862	2	0.252982661
1493	YGL041C-B	-0.636667448	0.396928902	1.335187906	-1.273799956	0.178350596	2	0.292656867
1494	YGL088W	-0.677416338	1.602041483	0.333892413	-0.817875887	-0.44064167	2	0.257778056
1495	YGL114W	0.860803958	0.563807118	0.548592115	-1.575422177	-0.397781015	2	0.263632102
1496	YGL235W	-1.0890475	0.859248486	0.559510642	-1.0890475	0.759335872	2	0.336670186
1497	YGL258W-A	0.959884754	1.016348563	-0.111751289	-1.316312549	-0.54816948	2	0.245350517
1498	YGP1	-0.524964813	1.178641536	-0.6184328	-1.005583469	0.970339546	2	0.318347541
1499	YGR038C-A	-0.447213595	1.788854382	-0.447213595	-0.447213595	-0.447213595	2	0.222325853
1500	YGR204C-A	-0.521714825	1.692656886	0.123892187	-0.580040692	-0.714793557	2	0.218011801
1501	YHL008C	-0.44597303	1.736340549	-0.565357825	-0.681707413	-0.043302281	2	0.262644601
1502	YHL042W	-0.263284671	1.772783454	-0.410326677	-0.461658908	-0.637513198	2	0.213800148
1503	YJL218W	-0.520893947	1.691407007	0.133154981	-0.639456601	-0.664211441	2	0.226721985
1504	YJR015W	0.685223793	-0.404577455	0.28893243	-1.53400784	0.964429072	2	0.313326916
1505	YKL068W-A	-1.165639372	1.041209358	0.39637657	-0.961526449	0.689579893	2	0.312788367
1506	YKL070W	-0.829966519	1.285634411	0.667227986	-1.101197407	-0.021698471	2	0.322256363
1507	YKL091C	0.608700939	-0.024590035	-0.664711574	-1.221402639	1.302003308	2	0.258119082
1508	YKR015C	0.384293239	-0.386821484	0.346369564	-1.499249282	1.155407963	2	0.326292646
1509	YKR073C	0.035165207	0.837371485	0.95275732	-1.514301715	-0.310992297	2	0.335486592
1510	YLL053C	-0.571749706	1.774510723	-0.23860989	-0.446822275	-0.517328852	2	0.219538241
1511	YLL054C	-0.459237833	0.596904095	0.814963249	-1.552160823	0.599531313	2	0.509911156
1512	YLR125W	-0.227550856	0.594450517	1.082432285	-1.553191167	0.103859221	2	0.41047406
1513	YLR154C-G	0.119033049	1.606482054	-0.491824974	-1.065263992	-0.168426137	2	0.302363229
1514	YLR154C-H	-0.631966919	0.474208559	1.281669984	-1.304073538	0.180161913	2	0.311960027
1515	YLR156C-A	-0.631966919	0.474208559	1.281669984	-1.304073538	0.180161913	2	0.311960027
1516	YLR157C-A	-0.447213595	1.788854382	-0.447213595	-0.447213595	-0.447213595	2	0.222325853
1517	YLR157C-C	-0.631966919	0.474208559	1.281669984	-1.304073538	0.180161913	2	0.311960027
1518	YLR159C-A	-0.631966919	0.474208559	1.281669984	-1.304073538	0.180161913	2	0.311960027
1519	YLR162W	0.033933048	1.627977816	-0.591818993	-0.996423628	-0.073668243	2	0.297512921
1520	YLR179C	-1.102616421	1.583252391	0.017026076	0.02813942	-0.525801466	2	0.174653066
1521	YLR287C	-0.689368761	0.479257535	1.197070472	-1.322654193	0.335694947	2	0.341759403
1522	YLR297W	-0.533524088	1.234384894	-0.414294473	-1.138005726	0.851439392	2	0.360499564
1523	YLR342W-A	0.087992093	0.896252799	-0.781929738	-1.231889306	1.029574152	2	0.344077086
1524	YME1	0.975549483	0.079306387	-0.215563661	-1.569285245	0.729993036	2	0.336106687
1525	YML082W	-0.037796568	-0.282091457	0.363215797	-1.397551139	1.354223367	2	0.303465773
1526	YML6	0.269586615	0.127545834	-0.38195881	-1.379637742	1.364464102	2	0.320867015
1527	YMR082C	-0.467344928	-0.008873638	1.263014458	-1.362103414	0.575307522	2	0.31736015
1528	YMR103C	0.855241741	1.207251264	-1.042732085	-0.829144911	-0.190616009	2	0.22384852
1529	YMR105W-A	1.060139161	-0.001147337	-0.101539303	-1.575867033	0.618414511	2	0.312733565
1530	YMR181C	0.067998344	0.932606661	-0.652713615	-1.322656226	0.974764836	2	0.379323377
1531	YMR247W-A	-0.620838718	1.751436827	-0.418484906	-0.599311717	-0.112801487	2	0.251949142
1532	YMR265C	-0.460236746	0.035277854	1.330346459	-1.349145842	0.443758275	2	0.301838961
1533	YNG1	0.584031042	-0.404287118	1.018142275	-1.532050892	0.334164693	2	0.240601383
1534	YNG2	0.01971322	-0.318839908	0.616007518	-1.475308007	1.158427177	2	0.343375901
1535	YNK1	0.927683518	0.044782711	0.169629549	-1.679297011	0.537201233	2	0.366347243
1536	YNL050C	0.290025196	0.254127635	0.808846541	-1.744621438	0.391622065	2	0.50893679
1537	YNL134C	-0.219076761	1.142002864	-0.776914904	-1.081365265	0.935354065	2	0.326981068
1538	YNL184C	-0.271398004	1.369659221	-0.192215509	-1.348279947	0.442234239	2	0.424762232
1539	YNL190W	-0.664100495	1.45305934	-0.507083365	-0.899465476	0.617589996	2	0.309804972
1540	YNL277W-A	-1.51646654	0.623928057	0.623928057	-0.531157413	0.799767839	2	0.211144622
1541	YOL014W	-0.507071111	1.784742589	-0.416616272	-0.348993483	-0.512061723	2	0.210987641
1542	YOL097W-A	-1.152016958	0.062400919	1.060815615	-0.864012718	0.892813142	2	0.223805385
1543	YOL159C-A	-0.815167242	1.56252064	0.288909394	-0.888025091	-0.148237701	2	0.286844337
1544	YOL166W-A	-0.127346161	-0.071978265	1.367587035	-1.428491721	0.260229112	2	0.273428859
1545	YOR012W	-1.084054345	1.487607422	0.444978941	-0.588340357	-0.260191661	2	0.233543201
1546	YOR019W	-0.086048358	0.270013811	1.197259043	-1.565931747	0.18470725	2	0.368817654
1547	YOR131C	-0.804752992	1.70962366	-0.020201409	-0.579869381	-0.304799878	2	0.241292955
1548	YOR292C	0.72984028	0	0.636552425	-1.714850283	0.348457577	2	0.372046825
1549	YOR338W	-1.065972066	1.422070122	-0.095953918	-0.761885127	0.501740989	2	0.285528075
1550	YOR376W-A	0.060560835	0.109186323	1.0021271	-1.656802986	0.484928729	2	0.450930833
1551	YOR389W	-1.384562778	1.350227383	-0.400946591	0.170851276	0.26443071	2	0.174735664
1552	YOS1	0.218631262	0.465162361	1.111756203	-1.564041716	-0.23150811	2	0.295263955
1553	YPL060C-A	-0.447213595	1.788854382	-0.447213595	-0.447213595	-0.447213595	2	0.222325853
1554	YPL257W-A	-0.447213595	1.788854382	-0.447213595	-0.447213595	-0.447213595	2	0.222325853
1555	YPL261C	1.212760194	0.006884164	0.162925211	-1.570736713	0.188167145	2	0.246148004
1556	YPL278C	-0.949425858	1.573965126	-0.530772354	-0.45621762	0.362450705	2	0.241986625
1557	YPR015C	-0.520795963	1.734750086	-0.588306551	-0.61081008	-0.014837492	2	0.254872017
1558	YPR064W	-0.558534905	1.59692222	-0.420009383	-0.929783305	0.311405374	2	0.313730238
1559	YPR071W	0.226223867	0.076316485	0.573736434	-1.708944153	0.832667366	2	0.523577176
1560	YPR1	-0.883473076	0.647017626	0.958196701	-1.261494682	0.53975343	2	0.363576745
1561	YPT52	0.567867944	-0.688304846	0.227443199	-1.30775728	1.200750984	2	0.233750974
1562	YPT53	0.277330309	1.47745063	-0.400965055	-1.252688211	-0.101127672	2	0.33562143
1563	YRB1	-0.898345324	1.444945981	0.348269691	-0.987536342	0.092665993	2	0.315662475
1564	YRF1-6	-0.447213595	1.788854382	-0.447213595	-0.447213595	-0.447213595	2	0.222325853
1565	YRO2	-0.138662942	0.972441905	-0.931980048	-0.990543819	1.088744903	2	0.291856696
1566	YTA12	0.701381244	0.148493538	-0.079584772	-1.646693049	0.876403039	2	0.419353387
1567	YTM1	0.636074102	-0.167873759	0.872213661	-1.646966086	0.306552082	2	0.308557964
1568	ZNF1	-0.338279959	1.724547085	-0.043801779	-0.736343427	-0.60612192	2	0.241608674
1569	ZRT1	-0.288405976	0.995536739	0.7082305	-1.55104129	0.135680028	2	0.47890359
1570	AAT1	0.478137646	-0.253515477	0.657555768	0.76008041	-1.642258347	3	0.432480601
1571	ABD1	0.256122556	-0.348334643	1.278820321	0.265084854	-1.451693088	3	0.518751533
1572	ABZ2	0.473753386	-0.53803944	1.083362522	0.437335178	-1.456411645	3	0.57194464
1573	ACF4	0.250214605	-0.272961387	1.440046293	-0.082238367	-1.335061144	3	0.349153724
1574	ADE1	0.626628176	-1.234492674	0.845619735	0.699666349	-0.937421587	3	0.393196742
1575	ADE13	0.428097616	-1.320257804	1.25418759	0.285426718	-0.647454121	3	0.333626997
1576	ADE2	0.402101364	-1.170798575	1.139820977	0.555884981	-0.927008748	3	0.463666859
1577	ADE3	0.519415314	-0.840038694	1.207028729	0.323206859	-1.209612209	3	0.540347918
1578	ADE57	0.81679835	-1.144447612	0.685966179	0.683492981	-1.041809898	3	0.367272073
1579	AIP1	0.582273676	-1.236034161	0.721095609	0.863809745	-0.931144869	3	0.36564588
1580	ALG2	0.848587534	-1.15489212	1.033164669	0.190885467	-0.917745549	3	0.325247507
1581	ALG8	-0.360744412	-0.347079851	1.011567934	1.005711693	-1.309455365	3	0.400879706
1582	ALK2	0.018271304	-0.705553413	0.730383646	1.196536133	-1.23963767	3	0.371918286
1583	ANK1	-0.269296701	0.102966386	0.838582007	0.886104954	-1.558356646	3	0.359298815
1584	APL5	0.191733899	-1.267456413	1.423173999	0.194382158	-0.541833644	3	0.306725333
1585	APL6	0.801679327	-0.231673615	0.844406018	0.184516008	-1.598927738	3	0.362775123
1586	APM3	0.834880765	-0.457800102	1.080548623	-0.071750612	-1.385878674	3	0.317498748
1587	APN1	0.951156046	-1.197164225	0.739536107	0.45800601	-0.951533939	3	0.31971842
1588	APQ12	-1.0231144	0.545397207	0.868105337	0.760308541	-1.150696684	3	0.227428018
1589	APS3	-0.437683064	-0.530951682	1.619785587	0.262140407	-0.913291248	3	0.353547273
1590	ARC1	0.882186355	-0.283263907	0.031397347	0.897661499	-1.527981294	3	0.272423718
1591	ARC35	1.238051117	-0.325960509	0.279552305	0.290977075	-1.482619988	3	0.237519411
1592	ARC40	1.041684632	-0.227612356	0.126764102	0.626037478	-1.566873856	3	0.268502408
1593	ARD1	0.327491911	-0.825726124	1.175700677	0.555462756	-1.23292922	3	0.609141686
1594	ARF1	-0.268391328	0.098103966	0.909376909	0.817520656	-1.556610202	3	0.37233625
1595	ARO9	-0.405049765	-0.74306509	1.580079486	0.373017285	-0.804981916	3	0.363537172
1596	ARP1	-0.457124732	-0.741692446	1.213953759	0.932413361	-0.947549941	3	0.377839716
1597	ARP10	0.482031017	-1.5838162	1.11162255	0.103292361	-0.113129729	3	0.19244793
1598	ARP4	-0.114378743	-0.369441887	1.551888462	0.126150888	-1.19421872	3	0.403403227
1599	ARP5	0.102796199	-1.468990841	1.233554386	0.454292879	-0.321652622	3	0.258156261
1600	ARP6	0.457455885	-0.412088359	1.049124033	0.432881808	-1.527373367	3	0.542503305
1601	ASP1	0.154876834	-0.412140864	0.594450555	1.134467411	-1.471653936	3	0.38015161
1602	ATG12	-0.14797717	-0.732486991	1.638107271	0.106543562	-0.864186672	3	0.359390171
1603	ATG44	-0.412887571	-0.78782186	1.479258323	0.561389754	-0.839938646	3	0.388679789
1604	ATM1	0.805271852	-1.131472147	1.150356244	0.03979149	-0.863947439	3	0.29342237
1605	AUA1	0.532082532	0.042904209	0.486013258	0.676972158	-1.737972157	3	0.348576714
1606	AXL1	-0.870262876	-0.049002235	1.293827263	0.677618895	-1.052181046	3	0.294264322
1607	AZR1	0.753359261	-1.185558565	1.120643255	0.172538062	-0.860982013	3	0.331026755
1608	BBP1	-0.102953942	-1.30507511	1.140824891	0.822441314	-0.555237153	3	0.309591059
1609	BCH2	0.015555161	-0.791831758	1.108120027	0.856274567	-1.188117997	3	0.537139518
1610	BET1	0.390597713	-1.253702518	0.884957494	0.852866133	-0.874718822	3	0.390382858
1611	BET2	0.469467256	-1.352889032	1.116076276	0.465308999	-0.697963498	3	0.354592881
1612	BFA1	0.100410008	-1.194879094	1.546314121	-0.040164003	-0.411681032	3	0.245349861
1613	BIR1	0.323979719	-1.455484948	1.238959849	0.289642717	-0.397097337	3	0.267135222
1614	BNI5	-0.311752789	-0.414997907	1.288546547	0.696963886	-1.258759737	3	0.475996509
1615	BOL1	0.271325178	-0.506344769	1.474619043	-0.016810131	-1.22278932	3	0.400400759
1616	BOL2	-0.282520196	-0.161645681	1.347367117	0.462392987	-1.365594226	3	0.436702019
1617	BRN1	0.783278015	-1.511481795	0.630294028	0.640492961	-0.542583209	3	0.250744813
1618	BTT1	-0.584474293	-0.707091277	1.653285674	0.243190353	-0.604910457	3	0.280636065
1619	BUB1	0.245347595	-0.628795035	1.501468518	0.017629767	-1.135650846	3	0.414078661
1620	BUB2	0.711332079	-1.079947125	1.082536926	0.314229219	-1.028151099	3	0.417470518
1621	BUD14	1.165115447	-1.278409987	0.381145209	0.509126078	-0.776976748	3	0.226359369
1622	BUD17	-0.789829299	-0.005302485	1.044348597	0.937093779	-1.186310592	3	0.294640858
1623	BUD4	0.428474782	-0.385627303	0.225923067	1.203624614	-1.472395158	3	0.295123819
1624	BUG1	1.015801599	-1.067134624	0.58144523	0.556765891	-1.086878095	3	0.319951237
1625	CAB4	-0.022793713	-0.212097432	1.410505876	0.21029454	-1.38590927	3	0.439999236
1626	CAB5	0.277993105	-0.153627768	1.296325741	0.067303594	-1.487994671	3	0.400614017
1627	CAF20	0.028089004	-0.150269578	1.166814593	0.49492034	-1.539554359	3	0.489614115
1628	CAR1	0.530764253	-1.401297023	0.607451253	0.953444948	-0.690363432	3	0.283154944
1629	CBC2	0.584874121	-0.431734875	1.345858376	-0.231475861	-1.267521762	3	0.281264422
1630	CCL1	-0.857352251	0.23287648	1.444241735	0.218158958	-1.037924922	3	0.249879997
1631	CCT4	0.006397749	-0.580275838	0.710150144	1.186782448	-1.323054502	3	0.376779527
1632	CDC1	0.989374674	-0.165509535	0.669198626	0.099428472	-1.592492237	3	0.286533473
1633	CDC10	-0.613755155	-0.985718804	1.179176221	0.975943031	-0.555645292	3	0.259819879
1634	CDC123	-0.568301117	-0.092948428	1.399956113	0.477899222	-1.216605789	3	0.358306594
1635	CDC15	1.025637746	-0.990117824	0.532798829	0.588298707	-1.156617459	3	0.323547592
1636	CDC37	0.680929325	0.479727728	0.196335937	0.404770271	-1.761763261	3	0.246853473
1637	CDC45	0.606374497	-0.649322991	0.275161537	1.13049171	-1.362704753	3	0.314484795
1638	CDC60	0.70765693	0.350449475	0.507331128	0.190349738	-1.755787271	3	0.266948998
1639	CDC7	-0.251210618	-0.924096201	1.692681066	-0.053830847	-0.463543402	3	0.244383824
1640	CDC73	0.302156905	-0.534707911	1.132822721	0.533290997	-1.433562712	3	0.607184094
1641	CEX1	0.976236105	-0.983670232	0.888378234	0.231133782	-1.112077889	3	0.334758965
1642	CFD1	-0.147168465	-1.249417877	1.383060572	0.508932375	-0.495406604	3	0.309092207
1643	CGI121	0.339134357	-0.564645694	1.055566528	0.611482664	-1.441537854	3	0.600315083
1644	CHK1	0.308615685	-0.726197571	1.546369349	-0.146629016	-0.982158447	3	0.313643551
1645	CHO2	-0.360937831	0.06968696	1.424711173	0.205506717	-1.338967017	3	0.337176477
1646	CIA1	-0.38317488	-0.835304722	1.543022119	0.438504011	-0.763046528	3	0.365597318
1647	CKB1	0.857092653	-0.424422941	1.112252655	-0.200290395	-1.344631972	3	0.264433256
1648	CLC1	0.912648356	-0.718150754	0.103801955	0.990162803	-1.28846236	3	0.27630399
1649	CMD1	1.021194396	-0.886082139	0.592424871	0.518387342	-1.24592447	3	0.34231379
1650	CMI7	-0.932676467	0.30379097	0.835443888	0.973411564	-1.179969954	3	0.243040688
1651	CMR1	0.161404707	-1.468262174	1.343303691	0.062479241	-0.098925466	3	0.198123635
1652	CNL1	-0.284040528	-0.92076715	1.67586837	0.040173257	-0.511233948	3	0.265233161
1653	COF1	-0.043249967	0.417047889	0.474146861	0.848796259	-1.696741042	3	0.29424648
1654	COG4	-0.703179748	-0.451598584	1.193035303	0.949770872	-0.988027842	3	0.324199675
1655	COP1	1.102975862	-0.727959422	0.240949225	0.693455121	-1.309420786	3	0.283004316
1656	COQ10	0.504317272	-0.189198875	0.550658213	0.798342551	-1.66411916	3	0.39491083
1657	COS9	-0.766141042	-0.789419375	1.177315892	1.005283333	-0.627038807	3	0.25514986
1658	CPR7	-0.027555595	-0.150870688	1.43471782	0.123162852	-1.37945439	3	0.397110478
1659	CPS1	1.106234147	-0.711044031	-0.268571671	0.983236415	-1.109854859	3	0.208144233
1660	CPT1	0.729589791	-0.380647728	0.744867464	0.494673094	-1.58848262	3	0.433301053
1661	CRR1	0.084814493	-1.505457247	0.924804181	0.859562263	-0.36372369	3	0.245348526
1662	CRT10	0.892029895	-0.49594831	1.097969751	-0.182806886	-1.311244451	3	0.264636438
1663	CSC1	1.146915936	-0.423911977	0.015073601	0.687435549	-1.425513109	3	0.246931948
1664	CSE4	-0.17063252	-0.364145863	1.614801908	0.028966148	-1.108989673	3	0.347763694
1665	CSI1	0.973739111	-0.418734278	0.980354186	-0.160746334	-1.374612685	3	0.255831701
1666	CSM3	-0.333281115	-1.297227888	1.16756699	0.837999313	-0.3750573	3	0.247835752
1667	CTF4	0.114803161	-0.578452641	1.057631052	0.788647801	-1.382629372	3	0.574844952
1668	CTP1	0.756895552	-0.412635478	0.37835612	0.832970063	-1.555586258	3	0.355521935
1669	CTR2	0.560318273	-0.877265983	0.992887214	0.584574475	-1.260513979	3	0.547449583
1670	CTS2	0.071900999	-0.603968395	1.461387812	0.264236173	-1.193556589	3	0.518531294
1671	CUE1	0.722374986	-0.62918105	1.29284223	-0.218509691	-1.167526475	3	0.270320489
1672	CUE4	-0.332750531	-1.151894839	1.097837451	0.994140531	-0.607332612	3	0.28970226
1673	CUR1	-0.440472513	0.945000396	0.629733088	0.400629939	-1.53489091	3	0.228057786
1674	CWH41	0.276409372	-0.768659628	1.532417761	-0.049190015	-0.990977489	3	0.360160532
1675	DAD1	0.833530896	-1.04812664	0.133333385	1.085996478	-1.004734119	3	0.252288035
1676	DAD4	0.851196409	-1.108861944	0.3915616	0.90351714	-1.037413204	3	0.305210149
1677	DAL1	1.261683034	-0.804700539	0.188320494	0.548250447	-1.193553435	3	0.238303808
1678	DAL3	1.058957705	-1.028704891	0.285162806	0.761344282	-1.076759902	3	0.275247515
1679	DAL81	-0.283675863	-0.859513621	1.266539993	0.824054138	-0.947404647	3	0.432128657
1680	DCG1	-0.734649106	-0.613336081	1.192253118	0.9863031	-0.830571032	3	0.295376288
1681	DDE1	0.267202477	-1.203940933	0.978552584	0.851070486	-0.892884614	3	0.417967333
1682	DDP1	-0.028192034	-0.707792153	1.504954692	0.300236965	-1.069207471	3	0.48939435
1683	DEF1	0.745782064	0.564455185	0.124185493	0.302835961	-1.737258703	3	0.226304858
1684	DFP1	1.003677824	-0.141457948	-0.1161976	0.784754809	-1.530777084	3	0.240411863
1685	DFR1	-0.748519002	-0.067045646	0.955164386	1.051168716	-1.190768454	3	0.288663795
1686	DIA2	0.897248142	-0.527166564	0.81737442	0.284882941	-1.472338939	3	0.389881704
1687	DLS1	0.501170064	-1.643970369	0.697457424	0.702555797	-0.257212917	3	0.215374933
1688	DOP1	1.037642807	-0.411297215	0.533264951	0.368195835	-1.527806377	3	0.318900271
1689	DPB11	0.36450598	-0.881427071	1.545924698	-0.222171233	-0.806832374	3	0.259270209
1690	DPB2	-0.077027988	0.764491652	0.619785893	0.38825668	-1.695506237	3	0.257051761
1691	DPB3	0.501796894	-1.136917529	1.348986454	0.079559789	-0.793425608	3	0.338587303
1692	DPH6	-0.469607878	-0.241244945	1.445127486	0.458482505	-1.192757167	3	0.393849934
1693	DPP1	0.659550045	-0.952932237	0.420397166	1.048273452	-1.175288425	3	0.334947013
1694	DRS2	0.638836421	-0.704803225	0.206580256	1.163098919	-1.30371237	3	0.291483492
1695	DST1	-0.14512972	-0.770276286	1.693219943	-0.060181574	-0.717632364	3	0.286307145
1696	DTD1	-0.56032548	-0.390819263	1.335279253	0.723505056	-1.107639567	3	0.38947777
1697	DUG2	-0.404276274	-0.793306759	1.304303559	0.812758284	-0.919478809	3	0.402139236
1698	DUO1	-0.325238778	-0.488486042	1.23973739	0.793946786	-1.219959356	3	0.467673769
1699	DUR12	0.989802347	-1.118856902	0.000768182	1.002285303	-0.873998929	3	0.221857606
1700	DUT1	-0.580042165	-0.229744666	1.155666163	0.879530747	-1.225410079	3	0.365716318
1701	ECO1	0.359124195	-1.149675459	1.434704146	0.054376542	-0.698529424	3	0.319591132
1702	ECT1	0.942011148	-0.134520081	0.883644997	-0.180842423	-1.510293641	3	0.244420996
1703	ELM1	0.891049405	-1.379248888	0.492751459	0.726040256	-0.730592233	3	0.264800388
1704	ELO3	0.170758704	0.979170406	0.138453003	0.395744834	-1.684126947	3	0.213971541
1705	EMA19	-0.062496907	-0.879164726	0.863267757	1.151595136	-1.073201259	3	0.375311327
1706	EMC1	1.131139422	-0.619433493	0.647134866	0.21006875	-1.368909545	3	0.291292594
1707	EMC2	-0.304332865	-0.507977361	1.290353206	0.7279497	-1.20599268	3	0.481049266
1708	EMC4	0.416235112	-0.263061708	1.276351947	0.029112721	-1.458638072	3	0.402500718
1709	EMP24	-0.111152645	-0.78338661	0.811273661	1.206175406	-1.122909812	3	0.352053157
1710	EMP47	0.406112348	0.040805547	1.091062601	0.085497337	-1.623477833	3	0.357455507
1711	END3	0.890692603	-0.170090155	0.86788552	-0.031727186	-1.556760783	3	0.290805881
1712	ENT1	-0.239877556	-0.191387456	1.127741182	0.745263149	-1.441739319	3	0.455586594
1713	ENT3	1.094243368	-0.494538006	0.814635187	-0.038494894	-1.375845655	3	0.259434244
1714	EPS1	1.087897064	-1.128383785	0.79211325	0.186910198	-0.938536727	3	0.262201684
1715	EPT1	0.439239544	0.375005349	0.672725745	0.283242213	-1.77021285	3	0.301528367
1716	ERD1	0.95305455	-0.439226898	0.949065205	-0.050265749	-1.412627108	3	0.294084516
1717	ERG10	0.582819327	-0.650579332	0.498957934	0.987551757	-1.418749686	3	0.393093086
1718	ERG12	0.213899214	-0.40055515	1.398389554	0.137154111	-1.348887728	3	0.473452764
1719	ERG13	0.834122757	-0.325843086	0.588817664	0.512004959	-1.609102293	3	0.376381578
1720	ERG2	0.550194306	-0.396646976	0.821758794	0.60529224	-1.580598365	3	0.492222756
1721	ERG7	1.088619965	-1.070805789	0.550935987	0.491193323	-1.059943486	3	0.293179423
1722	ERG8	0.640087065	0.045014557	1.02462101	-0.121090819	-1.588631813	3	0.283011147
1723	ERG9	0.823878596	-0.497890225	0.498389172	0.70251712	-1.526894663	3	0.380801052
1724	ERP3	0.365846865	-0.997505649	1.433109324	0.097358425	-0.898808964	3	0.392023233
1725	ERP5	0.343555072	-1.615594618	1.052809651	0.373608233	-0.154378338	3	0.211955404
1726	ERV41	0.113241628	-0.210056231	1.477209082	-0.054523747	-1.325870733	3	0.345784194
1727	ESP1	0.716386887	-0.95115221	0.58036406	0.872561243	-1.21815998	3	0.391822975
1728	ESS1	0.235769905	-0.95159901	1.466905091	0.174463716	-0.925539703	3	0.431474342
1729	EXO5	0.431810016	-1.091591588	1.203207151	0.44473846	-0.988164039	3	0.488974691
1730	EXO70	0.88792453	-0.296185352	0.865821145	0.081150997	-1.53871132	3	0.330924031
1731	FAA3	0.951634782	-0.272096017	0.650085072	0.260875563	-1.590499399	3	0.328150447
1732	FAT1	0.030954668	0.315878313	0.522242763	0.839997116	-1.70907286	3	0.315253469
1733	FEX1	0.991905003	-1.187700032	0.01292986	0.982669389	-0.79980422	3	0.21641903
1734	FIG2	-0.049226191	-1.18716041	0.957213407	1.043190659	-0.764017464	3	0.332666947
1735	FLC3	0.550195804	-1.298118224	1.17604353	0.304327054	-0.732448164	3	0.347706511
1736	FLO5	-1.010329071	0.304892205	1.38098234	0.275000812	-0.950546286	3	0.231195689
1737	FMP41	0.647376097	-0.398758223	1.207561709	-0.055980685	-1.400198897	3	0.357313835
1738	FMP42	0.422659884	-1.130300351	1.125206359	0.562744679	-0.98031057	3	0.484562063
1739	FOL3	0.056040544	-0.176899067	0.852761533	0.852761533	-1.584664543	3	0.450809746
1740	FPR1	0.769246724	-0.552776455	1.127006868	0.010202697	-1.353679834	3	0.369051961
1741	FRE1	0.680142248	-0.849990752	1.226351094	0.085298368	-1.141800958	3	0.40486565
1742	FRS1	0.503631425	0.346513811	0.808959757	0.063630852	-1.722735845	3	0.283732531
1743	FRS2	0.84318649	-0.689917412	0.301167541	0.917135722	-1.371572341	3	0.32764639
1744	FSF1	-0.32431852	0.44384436	1.135114822	0.273310678	-1.52795134	3	0.298155611
1745	FSH3	-0.872725595	-0.17576607	1.597156518	0.228673946	-0.777338799	3	0.252922169
1746	FUN30	0.950937086	-0.742048687	0.650106537	0.506853894	-1.36584883	3	0.380647752
1747	FUS3	-1.020306024	0.109761473	1.224269426	0.679463085	-0.993187961	3	0.257326402
1748	GAA1	0.595350032	-0.880387901	0.307503908	1.166829897	-1.189295936	3	0.299256571
1749	GAB1	-0.256813712	-0.407065718	0.964383442	1.031517317	-1.332021329	3	0.417921501
1750	GAS3	0.280078526	-0.854976553	0.619120952	1.162431176	-1.206654101	3	0.369716122
1751	GAT3	0.244917737	-0.979670947	1.3820358	0.332388357	-0.979670947	3	0.494576783
1752	GCN1	1.00655029	0.016810145	0.71323042	-0.171875152	-1.564715703	3	0.224755449
1753	GCN3	-0.205112977	-0.728310354	1.575228451	0.287452236	-0.929257356	3	0.414763149
1754	GCN5	0.362436229	-1.052729965	1.421142763	0.121238974	-0.852088001	3	0.383840915
1755	GDE1	0.763491661	-1.068292623	0.649315404	0.775074759	-1.119589201	3	0.385921644
1756	GDH1	-0.012023131	-0.483309376	1.573998738	0.05524028	-1.133906511	3	0.394780881
1757	GDI1	1.054937317	-0.862541705	0.460340052	0.600504375	-1.253240039	3	0.31883732
1758	GDS1	-0.045469333	-0.423110347	1.500022283	0.204315643	-1.235758246	3	0.458244595
1759	GEA1	0.885424884	-0.613359224	1.020419296	0.047767253	-1.34025221	3	0.34955329
1760	GEA2	0.91665752	-0.564526888	1.087832134	-0.162790551	-1.277172216	3	0.265951678
1761	GEF1	0.197754303	-0.520774192	0.839978886	0.935358775	-1.452317772	3	0.499729977
1762	GET2	-0.120555268	-0.960846902	1.359230046	0.627943016	-0.905770892	3	0.463953059
1763	GET4	0.700092892	-1.067908193	0.657151492	0.828917092	-1.118253283	3	0.39354172
1764	GFA1	0.649440204	-0.535091629	0.640318853	0.762213273	-1.516880701	3	0.444952907
1765	GIC2	-0.371898751	0.553388909	1.191375546	0.086126603	-1.458992307	3	0.258572471
1766	GIN4	-0.129091186	-0.206925578	0.751766319	1.074494285	-1.49024384	3	0.380586916
1767	GIT1	0.109277744	-0.999310865	1.616307736	-0.12517926	-0.601095356	3	0.26232997
1768	GLE2	0.390842437	-0.193520039	1.011227257	0.409854229	-1.618403884	3	0.480943471
1769	GMH1	0.165229839	-0.534306452	1.56430242	-0.084830645	-1.110395162	3	0.348072936
1770	GOS1	-0.001959537	-1.223404507	1.487288875	0.227469631	-0.489394462	3	0.29698512
1771	GPI16	0.783864277	-1.117369787	0.718805437	0.686591836	-1.071891763	3	0.386625591
1772	GPM3	-0.632952807	0.469343596	1.282431798	0.185093249	-1.303915835	3	0.257969679
1773	GRC3	0.098832497	-0.724771647	0.95622553	0.952001919	-1.282288299	3	0.513780283
1774	GRX3	-0.625707767	-0.02309919	1.56460769	0.150627982	-1.066428715	3	0.286210871
1775	GSH2	0.913289384	-0.27454758	0.892829035	-0.017277629	-1.51429321	3	0.300336091
1776	GUK1	-0.31801123	-0.222528117	1.528485279	0.221940528	-1.209886461	3	0.379793512
1777	GUP1	0.271124863	-1.048149905	1.564741127	-0.207833886	-0.5798822	3	0.236822581
1778	GYP5	0.610217426	0.191184001	0.898302907	-0.031427507	-1.668276827	3	0.284715474
1779	GYP8	0.701245787	0.494557576	-0.41686273	0.790893686	-1.56983432	3	0.20165069
1780	HAT2	-0.31484807	0.713686675	0.302272777	0.885238508	-1.58634989	3	0.238369861
1781	HBS1	0.483771645	-0.161379056	1.20111343	-0.007858776	-1.515647242	3	0.364515584
1782	HCR1	0.303408877	-0.952820036	0.828358783	0.982414156	-1.16136178	3	0.457821927
1783	HFI1	0.347738065	-0.78324225	1.551643582	-0.215193313	-0.900946084	3	0.273774483
1784	HIR3	0.501825934	-0.749701214	0.848122281	0.769142413	-1.369389414	3	0.529548994
1785	HLJ1	-0.446647552	0.566170665	0.894432646	0.533669478	-1.547625237	3	0.282844286
1786	HO	-0.690254266	-0.202081019	1.659789041	0.081740637	-0.849194393	3	0.261220224
1787	HOC1	-0.486157274	-0.628765129	1.510997974	0.511452423	-0.907527994	3	0.382338537
1788	HPM1	0.107216296	0.026515858	1.340780132	0.005380029	-1.479892316	3	0.339462028
1789	HRD3	0.455762805	-1.149500566	0.529523395	1.125431321	-0.961216954	3	0.311298872
1790	HRT1	-0.404043344	-0.983545368	1.251081143	0.872886091	-0.736378523	3	0.343028689
1791	HSP32	-0.253313025	-0.370451996	1.415917312	0.464163173	-1.256315464	3	0.473347716
1792	HUA2	-0.558524013	-0.627995774	1.02847153	1.133402836	-0.97535458	3	0.310739589
1793	HUT1	-0.474904748	-0.491469266	0.938048687	1.165810817	-1.13748549	3	0.326306999
1794	HYP2	0.370291999	-0.583763435	0.43031551	1.178710818	-1.395554892	3	0.34230122
1795	IES4	0.609541986	-0.225973365	1.19303517	-0.113312292	-1.4632915	3	0.321182118
1796	IFA38	0.081942958	0.395115757	0.219691896	0.98319776	-1.67994837	3	0.266780651
1797	ILM1	-0.14771201	-0.088931992	0.951147787	0.828145155	-1.54264894	3	0.427303619
1798	INN1	-0.759150397	-0.637618502	1.593763621	0.379857831	-0.576852554	3	0.266387365
1799	INP2	0.76580638	-0.904529163	1.186929113	0.04034285	-1.08854918	3	0.354520267
1800	IOC3	0.557515149	-0.564314114	1.092486361	0.348178588	-1.433865984	3	0.54133657
1801	IRC8	1.157217762	-0.992554365	0.413945484	0.528295065	-1.106903946	3	0.272586796
1802	ISW1	0.64906256	-0.460028757	0.439800047	0.905409138	-1.534242988	3	0.378309636
1803	KAP104	0.439700306	-0.661367403	1.168294616	0.408812268	-1.355439788	3	0.594126411
1804	KAP114	0.784868439	-0.63756505	0.692101038	0.616200436	-1.455604863	3	0.439504163
1805	KAR4	-0.31945324	-0.663625055	0.937932565	1.157653225	-1.112507496	3	0.355413069
1806	KEL1	1.140982097	-0.908576762	0.697216005	0.226000464	-1.155621804	3	0.280116038
1807	KHA1	0.633080812	0.907443131	0.158065455	-0.040540104	-1.658049294	3	0.189824139
1808	KIC1	0.748114639	-1.645212564	0.684150438	0.454945383	-0.241997895	3	0.202810245
1809	KIN1	0.508574078	-1.284574647	1.077950325	0.513726804	-0.815676561	3	0.393905017
1810	KOG1	0.762345761	-0.499441936	1.169131049	-0.092656649	-1.339378225	3	0.326025463
1811	KTR7	0.924290578	-0.760880089	0.49487381	0.69681575	-1.355100049	3	0.362461359
1812	LAA2	-0.368539791	-0.665391694	1.348520598	0.724023025	-1.038612138	3	0.444639474
1813	LAG1	-0.090459434	-1.371323777	1.191693506	0.707181441	-0.437091736	3	0.28328505
1814	LAS21	0.533255543	-1.032511571	0.944828613	0.687595444	-1.133168028	3	0.498642894
1815	LCB5	-0.156103211	0.033871451	0.936619265	0.76873468	-1.583122186	3	0.403704194
1816	LNP1	0.195489624	-0.527083965	1.535082702	-0.052519601	-1.150968761	3	0.370781148
1817	LOA1	0.287701624	-1.178610823	0.927932857	0.894274986	-0.931298644	3	0.417908283
1818	LOG1	0.624357504	-1.621516974	0.944631083	0.235013937	-0.18248555	3	0.200381067
1819	LOS1	-0.330704497	-0.99378613	1.344323339	0.730226115	-0.750058827	3	0.373065144
1820	LPP1	0.126790405	-0.342595903	1.26753004	0.397949827	-1.449674368	3	0.54549852
1821	LRG1	-0.377724815	-1.040054785	1.071531853	1.058416408	-0.712168661	3	0.300979625
1822	LRO1	0.885553252	-0.60320294	0.269516207	0.870152326	-1.422018845	3	0.320441204
1823	LSB3	0.566318005	-0.752376023	1.224881947	0.213152324	-1.251976254	3	0.503630403
1824	LSM1	-0.376953656	0.174779642	1.26611698	0.378610335	-1.442553301	3	0.348445188
1825	LSM3	0.30005436	-1.615504646	1.003839385	0.504995894	-0.193384993	3	0.220265738
1826	LSM5	-0.278201571	-0.51293917	1.705009587	-0.047751416	-0.866117431	3	0.290897231
1827	LSM6	-0.391784726	-0.806338335	1.624376761	0.270028016	-0.696281717	3	0.327039417
1828	LTE1	0.690101142	-0.462047064	0.987046556	0.286255379	-1.501356013	3	0.464654102
1829	MAD2	0.001476941	0.085170273	1.00661745	0.544663077	-1.637927741	3	0.413341598
1830	MAG2	0.098078493	-0.838559185	1.120624341	0.799661875	-1.179805524	3	0.559266327
1831	MAK3	-0.191532393	-0.643681528	1.523317117	0.36013282	-1.048236017	3	0.460985077
1832	MAK31	-0.4360948	-0.888174125	1.705777117	-0.051976889	-0.329531303	3	0.217054153
1833	MCY1	0.644739118	-1.100938337	0.395597109	1.082421026	-1.021818916	3	0.301384007
1834	MDE1	0.686458473	-0.893752469	1.079482325	0.333432624	-1.205620953	3	0.484027752
1835	MDL1	0.75970248	-0.976903321	0.73267749	0.690638618	-1.206115268	3	0.42746624
1836	MDM1	0.94674224	-1.032747664	1.028652167	0.045733043	-0.988379786	3	0.286570743
1837	MED11	-0.799331721	-0.136158206	1.368461276	0.613005551	-1.0459769	3	0.31231148
1838	MEK1	-0.1374405	-0.738742686	1.523298872	0.349327937	-0.996443623	3	0.461315119
1839	MET6	-0.46327213	-1.030209832	1.433913156	0.606917609	-0.547348803	3	0.302163461
1840	MF(ALPHA)2	0.965849264	-1.185548883	0.592774441	0.601064993	-0.974139816	3	0.311448217
1841	MFG1	0.933376308	0.074201464	0.70055795	-0.08802036	-1.620115362	3	0.244867698
1842	MGS1	0.899454089	-1.501186778	0.773656314	0.316591066	-0.488514692	3	0.22781047
1843	MID1	0.994781349	0.078268569	0.664268997	-0.142748893	-1.594570021	3	0.226260713
1844	MIM2	0.648588148	-0.984999702	1.036347526	0.453193774	-1.153129745	3	0.492048228
1845	MLC2	0.692673382	-0.357935903	0.716357637	0.552997003	-1.604092119	3	0.435198469
1846	MMS1	1.137571444	-1.280037697	0.662683934	0.236364465	-0.756582147	3	0.225210995
1847	MMS2	0.898086503	0.231041021	0.69190399	-0.202260275	-1.61877124	3	0.218794583
1848	MMS4	0.1445428	0.60692434	0.871142362	0.064888838	-1.68749834	3	0.261214779
1849	MND2	0.538217892	-0.925304677	1.041490449	0.554645186	-1.209048849	3	0.546715562
1850	MNN11	0.848855503	-0.342763473	0.996077699	-0.029444439	-1.47272529	3	0.320062277
1851	MNT3	0.772089247	-1.43988126	0.68227774	0.650409141	-0.664894868	3	0.280858902
1852	MPA43	-0.410636281	0.222792025	1.413200392	0.106299463	-1.331655599	3	0.292537222
1853	MPC1	0.524530566	-0.713196616	0.706380812	0.877635059	-1.395349821	3	0.472481362
1854	MPD2	0.474999802	-1.132700555	0.649540412	1.021289244	-1.013128903	3	0.362804381
1855	MRC1	0.573776854	-0.81701489	0.754399158	0.817616964	-1.328778086	3	0.482232013
1856	MRI1	-0.082928159	-0.653856637	0.945381011	1.046808528	-1.255404743	3	0.452083554
1857	MRL1	-0.419894503	-1.173880219	1.036765992	1.058145549	-0.50113682	3	0.245697898
1858	MRX11	-0.03012089	-0.008384165	1.326871793	0.195009475	-1.483376212	3	0.393498214
1859	MSB2	0.236019427	-0.526791108	0.706463554	1.033382354	-1.449074227	3	0.443969812
1860	MSC7	1.023199986	-1.252502891	0.663532585	0.434707643	-0.868937323	3	0.280178913
1861	MSH2	0.361555387	-0.668317535	0.385552426	1.239447062	-1.31823734	3	0.312522071
1862	MTC7	0.267840287	-0.061903125	0.559872601	0.905066383	-1.670876146	3	0.376969766
1863	MTR10	1.07759629	-0.463294497	0.122244002	0.712918804	-1.4494646	3	0.271549682
1864	MUS81	0.439118228	-1.108547177	1.395445298	0.065641385	-0.791657734	3	0.342116842
1865	MVP1	-0.184585382	-0.745326539	1.609527617	0.202824022	-0.882439717	3	0.38578018
1866	MYG1	0.362163278	-1.3308987	0.705841851	1.01597411	-0.75308054	3	0.308138781
1867	MYO2	0.423639898	-1.165597455	0.630522867	1.070149176	-0.958714486	3	0.338999081
1868	MYO5	0.957712994	-0.498540304	0.905455101	0.053651437	-1.418279229	3	0.323482669
1869	NAS2	-0.082011746	-1.224846912	1.131880528	0.860975301	-0.685997171	3	0.349980442
1870	NAT1	1.204627528	-1.155357662	0.610490906	0.228545934	-0.888306706	3	0.226713848
1871	NAT5	-0.881321009	-0.321842181	1.491640914	0.508864718	-0.797342442	3	0.280143935
1872	NBA1	0.744458561	-0.842825458	0.582376743	0.825499471	-1.309509316	3	0.406177985
1873	NBP1	0.05372	-0.805093162	1.341350708	0.534372634	-1.124350181	3	0.570687874
1874	NBP2	0.5729589	-0.584337595	1.344489897	-0.103518368	-1.229592835	3	0.348134714
1875	NHP6B	0.005682567	-1.10021692	1.35769321	0.543525487	-0.806684344	3	0.434062029
1876	NIF3	-0.305719925	-0.467855193	1.464621922	0.461866413	-1.152913218	3	0.457547818
1877	NIT2	0.995650224	-1.433467487	0.676408469	0.364367657	-0.602958863	3	0.233967369
1878	NIT3	0.756138545	-1.116527448	1.056462631	0.293542574	-0.989616302	3	0.387641549
1879	NMA2	0.4014942	-1.401149813	1.162518047	0.423975211	-0.586837644	3	0.322777226
1880	NMT1	0.783912932	-0.989223462	0.907386398	0.466614841	-1.168690709	3	0.439484388
1881	NOT5	0.023240978	-0.495563533	1.095619968	0.77445527	-1.397752683	3	0.559033563
1882	NPL6	0.25679651	-1.440451676	1.356239055	-0.036908	-0.135675889	3	0.195873338
1883	NRG2	0.154953527	1.026103741	-0.351425703	0.693213149	-1.522844714	3	0.187879589
1884	NRK1	0.997981381	-0.606685613	0.179196251	0.819544437	-1.390036456	3	0.29105821
1885	NSP1	0.929097681	-1.089827659	0.544333053	0.696786962	-1.080390036	3	0.332825893
1886	NTF2	0.231295891	-0.362640116	1.1252831	0.51663183	-1.510570705	3	0.564764724
1887	NUF2	-0.018109001	-1.262118651	1.312508915	0.568465169	-0.600746432	3	0.3482353
1888	NUP159	1.103775119	-0.94741865	0.16353521	0.790361816	-1.110253495	3	0.257804542
1889	NUP188	0.885213975	-0.311865995	0.796950014	0.193812948	-1.564110941	3	0.352114746
1890	NUP192	0.9192049	-0.475094667	0.591286298	0.493168921	-1.528565451	3	0.371310995
1891	NUP53	0.209872052	-1.399038886	1.105153138	0.664000139	-0.579986443	3	0.328168643
1892	NUP82	1.136231509	-0.107293295	0.433662441	0.117169666	-1.57977032	3	0.241103473
1893	NUR1	-0.571879652	-1.067293286	1.126168529	1.009495029	-0.49649062	3	0.244650417
1894	OCA2	-0.088848952	0.281498227	0.696527663	0.786751454	-1.675928392	3	0.336566584
1895	OGG1	0.069562168	-1.115393391	1.527969011	0.146320423	-0.628458212	3	0.326515454
1896	OPI3	0.971660793	-1.388866926	0.816042851	0.237309627	-0.636146345	3	0.239214566
1897	OPY1	0.430848248	-1.148462376	1.454812267	-0.137088079	-0.60011006	3	0.248216498
1898	ORA1	-0.058289352	-0.489329428	1.128791577	0.785077983	-1.366250781	3	0.543080961
1899	ORC2	-0.124225167	0.796754521	0.108079191	0.841238334	-1.621846878	3	0.22607751
1900	OSH6	1.026624509	-0.50330338	0.024307266	0.853613972	-1.401242366	3	0.262608943
1901	OST5	-0.051045614	0.045040247	1.052440447	0.558499067	-1.604934148	3	0.423891572
1902	OST6	0.267130713	-0.556811422	1.391378073	0.182568231	-1.284265596	3	0.515042798
1903	PAA1	-0.597992875	0.571693805	0.724956967	0.778932254	-1.477590151	3	0.26284047
1904	PAN2	0.426044387	-0.034247941	1.211007195	-0.071235717	-1.531567924	3	0.324819123
1905	PAN5	0.624823096	-0.017079704	0.73397485	0.370889741	-1.712607983	3	0.370374554
1906	PAR32	0.967846678	-1.394331735	0.470203264	0.647866613	-0.69158482	3	0.248322501
1907	PAU1	-1.121650456	0.062313914	1.137228934	0.810080885	-0.887973278	3	0.236916401
1908	PAU14	-1.121650456	0.062313914	1.137228934	0.810080885	-0.887973278	3	0.236916401
1909	PAU16	-0.72661025	-0.016146894	1.097988823	0.8719323	-1.227163978	3	0.315330868
1910	PAU17	-0.354329987	-0.973001393	1.564957443	0.355736058	-0.593362121	3	0.317448391
1911	PAU20	-0.449995606	-0.056249451	1.574984619	0.074999268	-1.143738831	3	0.300285068
1912	PAU24	-0.786489201	-0.579211917	1.24902031	0.918308238	-0.80162743	3	0.291530181
1913	PBA1	0.031686914	-0.168156691	0.57420529	1.11252275	-1.550258263	3	0.3538422
1914	PCC1	-0.435235247	-0.844242665	1.113674009	1.04306062	-0.877256717	3	0.339985461
1915	PCF11	1.209915685	-0.804667753	0.678586302	0.106460147	-1.19029438	3	0.244989986
1916	PCI8	0.439123366	-1.201080511	0.922216924	0.786256462	-0.946516241	3	0.426483682
1917	PCL2	0.783135636	-1.670597843	0.50172844	0.560068956	-0.17433519	3	0.187177003
1918	PDR18	0.49541162	-1.123260009	1.214821233	0.356434763	-0.943407606	3	0.448234265
1919	PDS5	0.101084376	-0.828127672	0.644716846	1.242191509	-1.159865058	3	0.333527449
1920	PET8	-0.222778842	0.742331634	0.685793816	0.446747953	-1.652094562	3	0.261258227
1921	PEX11	0.932846025	-1.22245792	0.097354559	0.992631757	-0.800374421	3	0.226551027
1922	PEX17	0.515239854	-0.964788606	1.025730955	0.602300352	-1.178482555	3	0.538539769
1923	PEX31	0.803299364	-0.551553124	1.029870979	0.123584517	-1.405201736	3	0.398534778
1924	PEX32	0.410467474	-1.287339449	1.255431708	0.323804476	-0.70236421	3	0.358793941
1925	PFS2	0.686313439	-0.694467353	1.313241765	-0.167539864	-1.137547986	3	0.29521815
1926	PFY1	0.306505264	-0.918696826	0.597873769	1.170020694	-1.155702901	3	0.354250628
1927	PHO11	0.307862949	-1.331999628	1.309194966	0.29127774	-0.576336026	3	0.32128125
1928	PHO12	-0.730176047	-0.730176047	1.120974495	1.069553646	-0.730176047	3	0.266062747
1929	PHS1	-0.251106798	-0.259012278	1.061202913	0.862847228	-1.413931065	3	0.447506123
1930	PIF1	0.820513899	-0.988755968	1.100917347	0.126181552	-1.05885683	3	0.356806277
1931	PLB2	0.558886277	-1.160763805	1.178165027	0.33881201	-0.915099508	3	0.419831678
1932	PMS1	0.375892496	-1.05237452	1.107140314	0.631051309	-1.061709599	3	0.525515035
1933	PMT4	0.197111702	-0.272594276	0.370161272	1.213983942	-1.508662639	3	0.31099073
1934	PMT7	0.881599933	-0.993041767	1.110530832	0.002591671	-1.001680669	3	0.295083776
1935	POB3	0.056663043	-1.054683933	1.244708613	0.684339293	-0.931027016	3	0.48458989
1936	POF1	-0.577130432	0.352098546	1.214336598	0.393877834	-1.383182546	3	0.297450023
1937	POL1	0.894462399	-0.683734655	0.804021307	0.378948175	-1.393697226	3	0.410541715
1938	POL12	0.524385088	-0.636911697	1.208968157	0.244454359	-1.340895906	3	0.530078906
1939	POL30	0.828280028	-0.447217369	0.055673803	1.009532391	-1.446268854	3	0.277405885
1940	POL32	-0.822389357	-0.388661679	1.337131635	0.766642977	-0.892723575	3	0.30486391
1941	POX1	1.153514132	-1.076077509	0.009030717	0.824995127	-0.911462467	3	0.218480894
1942	PPG1	-0.906052764	-0.269059702	1.39521718	0.643546092	-0.863650806	3	0.284688799
1943	PRI1	-0.001675625	-0.653773091	0.950638019	0.998114066	-1.293303369	3	0.48546378
1944	PRI2	0.184983206	-0.573603388	0.498988313	1.245139061	-1.355507193	3	0.329786973
1945	PRM1	-0.24407654	-1.313794708	1.044105198	0.961239706	-0.447473656	3	0.254456435
1946	PRM2	-0.216905415	-0.759168953	1.33438015	0.696019276	-1.054325057	3	0.491406763
1947	PRM3	0.416821572	-0.976934623	1.104272598	0.595210762	-1.139370308	3	0.554971381
1948	PRO3	0.717420607	-0.477807702	0.232900529	1.006950897	-1.479464331	3	0.318044454
1949	PRP4	0.424596191	-0.803419341	1.403251127	0.07105069	-1.095478667	3	0.434530391
1950	PRP8	-0.173500627	-0.976088564	1.682483975	-0.117437499	-0.415457285	3	0.230515087
1951	PSF1	0.275968227	-0.690336183	1.502031888	0.003740533	-1.091404465	3	0.402924799
1952	PSF3	-0.50198824	-0.627173893	1.172136312	0.973458585	-1.016432764	3	0.370563148
1953	PUB1	0.832175163	-1.463729633	0.459706488	0.771082418	-0.599234436	3	0.243557515
1954	PUL3	-0.750336615	0.0045201	1.111944623	0.849778817	-1.215906925	3	0.310846044
1955	PUS4	0.282736819	-0.447391205	1.374924215	0.135509358	-1.345779186	3	0.483562765
1956	PYK2	0.155632241	0.109699114	0.417721257	0.991885339	-1.67493795	3	0.320921148
1957	QRI1	0.57015279	-0.735706511	1.208265581	0.230352791	-1.27306465	3	0.511401615
1958	RAD18	-0.693653604	-0.809639729	1.139492952	1.047552731	-0.68375235	3	0.26652405
1959	RAD27	-0.238291552	-1.088066795	1.020124163	1.067388603	-0.761154419	3	0.32050926
1960	RAD5	0.785473441	-0.76357871	0.925052345	0.3913683	-1.338315374	3	0.464860394
1961	RAD53	0.718565539	-0.451488082	0.744001487	0.546872888	-1.557951832	3	0.449139939
1962	RAM1	0.132261413	-0.815092818	1.478948817	0.239883119	-1.036000531	3	0.486259236
1963	RAM2	-0.386608797	-0.010527232	1.079575315	0.766046871	-1.448486157	3	0.389102035
1964	RAV1	1.120420209	-1.034741017	0.14829091	0.784294146	-1.018264249	3	0.245227422
1965	RAX2	-0.47760314	0.063680419	0.679257799	1.146247536	-1.411582613	3	0.288152094
1966	RBS1	0.611566736	-0.639788122	1.005425639	0.440997921	-1.418202173	3	0.540271927
1967	RCY1	0.711850933	-0.664969002	1.291139165	-0.174594779	-1.163426317	3	0.290760907
1968	REC104	0.158863868	-0.138451192	1.254935807	0.247614632	-1.522963116	3	0.453825372
1969	REV1	-0.533215713	-0.03038891	1.557979871	0.132520709	-1.126895958	3	0.299020871
1970	REV7	0.015893759	-0.613648096	1.353204564	0.490223125	-1.245673351	3	0.579128881
1971	RFA3	-0.218309691	-0.862882515	0.934547746	1.151200437	-1.004555977	3	0.353040306
1972	RFC1	0.766782861	-1.095886645	0.455533682	0.935677765	-1.062107664	3	0.326126874
1973	RFC3	-0.110778891	-0.605327512	1.265564907	0.691888507	-1.241347011	3	0.551187242
1974	RFC4	0.383067516	-0.402473435	1.289563165	0.14647481	-1.416632057	3	0.481476814
1975	RFC5	-0.422617346	-0.189382887	0.905159351	1.062396065	-1.355555183	3	0.353711721
1976	RGD2	0.492738737	-1.069650472	1.201867418	0.385120292	-1.010075975	3	0.481473109
1977	RHO2	0.672946096	-0.850426385	0.936891141	0.530734326	-1.290145178	3	0.511034816
1978	RIF1	1.044845606	-1.243198649	0.480517231	0.597852834	-0.880017021	3	0.269399819
1979	RKM1	-0.058549351	-1.087191621	1.56632943	0.158996403	-0.579584861	3	0.311650619
1980	RKM2	0.837881671	-0.473292946	1.134857118	-0.174449728	-1.324996116	3	0.277797535
1981	RKR1	1.024536595	-0.415213702	0.789934426	0.066845549	-1.466102869	3	0.298675128
1982	RNA1	0.364708654	-0.525742324	1.444537235	-0.0585691	-1.224934465	3	0.381156491
1983	RNH1	0.208106955	-0.538245212	0.919048252	0.856398253	-1.445308247	3	0.538454455
1984	RNH203	1.22602421	-0.992553997	0.504018594	0.333296046	-1.070784854	3	0.247848466
1985	ROD1	1.085851465	-0.129988411	0.581586079	0.032497103	-1.569946235	3	0.249337956
1986	RPB11	-0.257624081	-1.153537217	1.292275633	0.739861273	-0.620975608	3	0.335682166
1987	RPB8	0.425630232	0.334588908	0.956945473	-0.047158442	-1.670006171	3	0.275349216
1988	RPL11B	-1.048788364	-0.029071832	1.395613117	0.512308449	-0.83006137	3	0.24855431
1989	RPL12B	0.219750518	-0.655843264	0.573020503	1.193251664	-1.330179421	3	0.362712847
1990	RPL13B	-0.439235658	-0.121225462	1.025028212	0.915275231	-1.379842324	3	0.378025749
1991	RPL14A	-0.015472234	0.385266594	0.378897235	0.93475649	-1.683448084	3	0.284823836
1992	RPL14B	-0.466417691	-0.887569306	1.521335555	0.493478484	-0.660827043	3	0.330428374
1993	RPL17A	-0.31165645	0.104217636	0.850387771	0.895521393	-1.538470349	3	0.354315933
1994	RPL17B	-0.324174022	0.482206914	0.928271079	0.508197704	-1.594501675	3	0.304247544
1995	RPL18A	-0.016847793	0.06114712	0.592281884	0.993685296	-1.630266507	3	0.345447584
1996	RPL19B	-0.656379059	0.291643232	1.31196105	0.337020212	-1.284245434	3	0.288633016
1997	RPL1A	-0.853860785	0.881324144	0.864159544	0.375748679	-1.267371582	3	0.214601637
1998	RPL20B	-0.422189066	0.502431907	1.228788565	0.120924694	-1.429956101	3	0.265155635
1999	RPL21A	-0.021128491	-0.140483555	1.115788451	0.590527782	-1.544704188	3	0.483211982
[truncated: 3,873 more rows]
